# Supplementary material for: A role for the cortex in sleep-wake regulation
Source: Nat Neurosci. Author manuscript; Available in PMC 2021 Dec 19. (PMC7612118; doi:10.1038/s41593-021-00894-6)
Supplement: EMS140496_SD-1 [file EMS140496-supplement-EMS140496_SD_1.xlsx]

## Sheet: Fig_1g
Genotype	L5_1	L5_2	L5_3	L5_4	L5_5	L5_6	L5_7	L5_8	L5_9	L5_10	L5_11	L5_12	L5_13	L5_14	L5_15	L5_16	L5_17	L5_18	L5_19	L5_20	L5_21	L5_22	L5_23	L5_24	L5_25	L5_26	L5_27	L5_28	L5_29	L5_30
1	1.15383	1.83402	2.24056	2.42738	2.6392	2.81287	2.94706	2.79576	2.78392	2.86155	2.90628	2.78261	2.61026	2.61815	2.54842	2.50632	2.37739	2.26424	2.28397	2.13662	2.15241	2.09978	2.10768	2.03795	1.92217	2.05505	1.86165	1.94059	1.97085	1.96032
1	1.79654	2.46584	2.72123	2.42181	2.92378	2.86214	2.75646	2.58033	2.42181	1.99029	2.14	2.24568	2.04313	1.7437	1.77012	1.91983	1.7349	1.88461	1.38263	1.69086	1.54996	1.69086	1.63802	1.37383	1.47951	1.54115	1.6028	1.18889	1.32979	1.37383
1	1.83055	2.51463	2.73316	3.07045	3.12587	3.27947	3.25097	3.2573	3.43149	3.29055	3.1322	3.19079	2.96435	2.96118	2.88676	2.64131	2.62864	2.62864	2.57639	2.57005	2.35153	2.22643	2.20426	2.09816	2.09658	2.11717	2.095	2.02532	1.97148	1.90339
1	1.33261	1.78029	2.06726	2.29475	2.50346	2.59217	2.62138	2.70069	2.80505	2.82279	2.81444	2.76435	2.59217	2.684	2.57338	2.50659	2.50451	2.3918	2.48572	2.42207	2.36467	2.3125	2.33441	2.23632	2.23527	2.12466	2.05787	2.10796	2.09335	2.10483
1	1.68801	1.95629	2.56537	2.70893	3.14834	3.38182	3.71101	3.57614	3.6733	3.86473	3.69505	3.81977	3.72696	3.71536	3.73421	3.57614	3.46883	3.35716	3.32526	3.2803	3.04102	2.8612	2.93951	2.87135	2.87715	2.66398	2.49141	2.52621	2.36524	2.4015
3	0.807089	0.830048	1.12321	1.2486	1.38812	1.45347	1.64773	1.63361	1.69895	1.76076	1.73427	1.82257	1.76253	1.8473	1.8473	1.81198	1.88615	1.76429	1.842	1.8473	1.74133	1.80138	1.70601	1.67952	1.79608	1.78372	1.64244	1.74133	1.62654	1.70601
3	1.56496	1.73473	1.96315	2.33355	2.46628	2.60827	2.38602	2.46319	2.53727	2.64531	2.37368	2.24712	2.3212	2.10205	2.31194	2.05883	2.18539	2.21934	2.207	2.17304	2.18539	2.24404	2.05575	1.90758	1.94463	1.78103	2.05575	1.94154	2.0434	1.97858
3	1.10007	1.30263	1.65893	1.75034	1.93524	2.12119	2.08587	2.11807	2.13884	2.1804	2.14404	2.2261	2.10353	2.15858	2.09418	2.18871	2.0277	2.0412	2.01523	2.10249	1.99965	2.02873	1.97056	1.99757	2.03185	1.96121	1.93213	1.91966	1.84695	1.85006
3	1.33558	1.45428	1.81477	2.07766	2.26494	2.32649	2.45838	2.45135	2.53927	2.57268	2.46893	2.56125	2.4997	2.57796	2.57972	2.40299	2.44695	2.42761	2.32737	2.32913	2.32298	2.32473	2.24033	2.32913	2.19724	2.11283	2.0847	2.09701	2.01612	1.99941
3	1.38753	1.48783	1.7156	2.00606	2.22548	2.38429	2.37593	2.31115	2.43235	2.42608	2.47415	2.48668	2.43653	2.41982	2.36757	2.42191	2.34041	2.21921	2.30906	2.19831	2.13144	2.11264	2.07502	2.01442	2.12517	1.94547	1.94547	1.92666	1.82218	1.86606

## Sheet: Fig_1h_slow_waves
Genotype	L23_T1	L23_T2	L23_T3	L23_T4	L23_T5	L23_T6	L23_T7	L23_T8	L23_T9	L23_T10	L23_T11	L23_T12	L23_T13	L23_T14	L23_T15	L23_T16	L23_T17	L23_T18	L23_T19	L23_T20	L23_T21	L23_T22	L23_T23	L23_T24	L23_T25	L23_T26	L23_T27	L23_T28	L23_T29	L23_T30	L23_T31	L23_T32	L23_T33	L23_T34	L23_T35	L23_T36	L23_T37	L23_T38	L23_T39	L23_T40	L23_T41	L23_T42	L23_T43	L23_T44	L23_T45	L23_T46	L23_T47	L23_T48	L23_T49
1	-20.3442	-20.0836	-19.7868	-19.4565	-19.0955	-18.7076	-18.2973	-17.8696	-17.4303	-16.9857	-16.5425	-16.1081	-15.6903	-15.2973	-14.9377	-14.6208	-14.3561	-14.1537	-14.0234	-13.9756	-14.0207	-14.1692	-14.4315	-14.8175	-15.3372	-15.9994	-16.8127	-17.7849	-18.9232	-20.2336	-21.7213	-23.3903	-25.2433	-27.2819	-29.5055	-31.9124	-34.4988	-37.2591	-40.1857	-43.2691	-46.4978	-49.8581	-53.3344	-56.9088	-60.5612	-64.2694	-68.009	-71.7534	-75.4742
1	5.20667	5.59986	6.00201	6.4107	6.82309	7.23596	7.64592	8.04946	8.44296	8.82253	9.18395	9.52283	9.83482	10.1156	10.3609	10.5663	10.7278	10.8414	10.9032	10.9099	10.8582	10.7449	10.5673	10.323	10.0105	9.6285	9.1762	8.65352	8.06107	7.40027	6.67298	5.88145	5.02863	4.1184	3.15552	2.14552	1.09446	0.00904388	-1.10328	-2.23426	-3.3749	-4.51575	-5.64687	-6.75779	-7.83763	-8.87535	-9.85985	-10.7798	-11.6237
1	10.5191	11.0254	11.5189	11.9965	12.4546	12.8896	13.2982	13.677	14.0229	14.3328	14.6036	14.8323	15.0161	15.1523	15.2386	15.2727	15.2532	15.1786	15.0481	14.8612	14.6178	14.3185	13.964	13.5559	13.0963	12.5879	12.0339	11.4382	10.8052	10.1398	9.44764	8.73501	8.00861	7.27559	6.54357	5.82075	5.11587	4.43807	3.79685	3.20204	2.66371	2.1921	1.79731	1.48919	1.27757	1.17232	1.18303	1.31872	1.58792
1	-2.39932	-2.19602	-1.99443	-1.79762	-1.60905	-1.43235	-1.27102	-1.12867	-1.00922	-0.916745	-0.855303	-0.828741	-0.840837	-0.895537	-0.996789	-1.14826	-1.35326	-1.61486	-1.9358	-2.3185	-2.76497	-3.27677	-3.85499	-4.5003	-5.21277	-5.99171	-6.8357	-7.74287	-8.71068	-9.73577	-10.8139	-11.9401	-13.1087	-14.313	-15.5456	-16.7985	-18.0628	-19.3289	-20.5866	-21.8249	-23.0323	-24.1969	-25.306	-26.3465	-27.3052	-28.1682	-28.9219	-29.5522	-30.0457
1	-15.5537	-15.1605	-14.7353	-14.2817	-13.8038	-13.3059	-12.793	-12.2706	-11.7445	-11.2211	-10.7071	-10.2094	-9.73535	-9.29276	-8.88955	-8.53387	-8.23401	-7.99834	-7.83517	-7.75287	-7.75972	-7.86378	-8.07274	-8.39394	-8.83441	-9.40075	-10.0989	-10.9342	-11.911	-13.0333	-14.3037	-15.7239	-17.2943	-19.0142	-20.8815	-22.8929	-25.0437	-27.3278	-29.7374	-32.2634	-34.8951	-37.6202	-40.4245	-43.2922	-46.2063	-49.1479	-52.0968	-55.0314	-57.9283
3	-4.00992	-3.79411	-3.55896	-3.30498	-3.03314	-2.74462	-2.44076	-2.12327	-1.79406	-1.45523	-1.10936	-0.759568	-0.409613	-0.0636351	0.274101	0.599054	0.906259	1.19024	1.44516	1.66502	1.84366	1.97473	2.05185	2.06846	2.01755	1.89202	1.68498	1.38961	0.99907	0.506898	-0.0927945	-0.805448	-1.63615	-2.58957	-3.66981	-4.88017	-6.22308	-7.69992	-9.31107	-11.0559	-12.9326	-14.9383	-17.0688	-19.3189	-21.6815	-24.1484	-26.7099	-29.3546	-32.0696
3	-18.7492	-18.3657	-17.9673	-17.5597	-17.1497	-16.7441	-16.3504	-15.976	-15.6288	-15.3168	-15.0487	-14.8329	-14.6783	-14.594	-14.5888	-14.6714	-14.8501	-15.1333	-15.529	-16.0447	-16.6875	-17.4633	-18.3777	-19.4356	-20.6409	-21.9968	-23.5051	-25.1664	-26.9802	-28.9444	-31.0555	-33.3086	-35.6975	-38.2144	-40.8499	-43.5929	-46.4307	-49.3492	-52.3325	-55.3628	-58.421	-61.4866	-64.5371	-67.5487	-70.4963	-73.3532	-76.0919	-78.6841	-81.1009
3	-37.6446	-37.1933	-36.6667	-36.0689	-35.4044	-34.679	-33.8993	-33.0732	-32.2093	-31.3173	-30.4075	-29.491	-28.5796	-27.6855	-26.8221	-26.0034	-25.2438	-24.5582	-23.9616	-23.4691	-23.0961	-22.8577	-22.769	-22.8447	-23.0993	-23.5466	-24.1992	-25.0693	-26.1675	-27.5035	-29.085	-30.9185	-33.0084	-35.3571	-37.9651	-40.8305	-43.9495	-47.3155	-50.9194	-54.7492	-58.7904	-63.0257	-67.4348	-71.9947	-76.6795	-81.4603	-86.3054	-91.1807	-96.0496
3	-18.5974	-18.3838	-18.1606	-17.9335	-17.7085	-17.4923	-17.2921	-17.1159	-16.9722	-16.8702	-16.8193	-16.8297	-16.9117	-17.0758	-17.3327	-17.6929	-18.1672	-18.7666	-19.5014	-20.3819	-21.4179	-22.6185	-23.9921	-25.5465	-27.2883	-29.223	-31.3549	-33.687	-36.221	-38.9567	-41.8922	-45.0239	-48.3462	-51.8518	-55.5311	-59.3724	-63.3615	-67.4817	-71.7142	-76.0377	-80.4291	-84.8629	-89.3114	-93.7449	-98.1318	-102.438	-106.629	-110.667	-114.513
3	-7.21548	-6.7598	-6.2956	-5.829	-5.36662	-4.91573	-4.48417	-4.0803	-3.71298	-3.39139	-3.12501	-2.92351	-2.79672	-2.75453	-2.80709	-2.96478	-3.23796	-3.63679	-4.17121	-4.85081	-5.68458	-6.68097	-7.84784	-9.19233	-10.7209	-12.4392	-14.3519	-16.4622	-18.7718	-21.2813	-23.9898	-26.8946	-29.9919	-33.2757	-36.7384	-40.3703	-44.1595	-48.0923	-52.1532	-56.3244	-60.5862	-64.9169	-69.2929	-73.6885	-78.0762	-82.4265	-86.7082	-90.8885	-94.9334
[truncated: 465 more columns]

## Sheet: Fig_1h_slow_wave_amplitudes
Genotype	L23amp	L5amp
1	307.447	652.206
1	68.9853	505.5
1	86.8218	480
1	106.019	591.52
1	252.074	547.65
3	164.753	188.134
3	269.071	342.121
3	413.434	470.148
3	379.368	382.021
3	315.923	372.573

## Sheet: Fig_1i_spectra
Genotype	L23_Bin_1	L23_Bin_2	L23_Bin_3	L23_Bin_4	L23_Bin_5	L23_Bin_6	L23_Bin_7	L23_Bin_8	L23_Bin_9	L23_Bin_10	L23_Bin_11	L23_Bin_12	L23_Bin_13	L23_Bin_14	L23_Bin_15	L23_Bin_16	L23_Bin_17	L23_Bin_18	L23_Bin_19	L23_Bin_20	L23_Bin_21	L23_Bin_22	L23_Bin_23	L23_Bin_24	L23_Bin_25	L23_Bin_26	L23_Bin_27	L23_Bin_28	L23_Bin_29	L23_Bin_30	L23_Bin_31	L23_Bin_32	L23_Bin_33	L23_Bin_34	L23_Bin_35	L23_Bin_36	L23_Bin_37	L23_Bin_38	L23_Bin_39	L23_Bin_40	L23_Bin_41	L23_Bin_42	L23_Bin_43	L23_Bin_44	L23_Bin_45	L23_Bin_46	L23_Bin_47	L23_Bin_48	L23_Bin_49
1	NaN	NaN	8.55154	8.38412	8.33673	8.31782	8.27846	8.23845	8.2206	8.19091	8.19388	8.19859	8.16764	8.14388	8.12862	8.11341	8.07668	8.00532	7.9231	7.84046	7.7654	7.68806	7.60161	7.49439	7.39568	7.30813	7.22639	7.13454	7.05461	6.94803	6.86106	6.78134	6.70651	6.63117	6.5763	6.50935	6.4673	6.41953	6.36614	6.34339	6.32202	6.28243	6.25099	6.21454	6.19682	6.17491	6.12859	6.07164	6.01378
1	NaN	NaN	7.69802	7.54145	7.53061	7.55867	7.57294	7.58564	7.59048	7.60782	7.64128	7.65908	7.65645	7.62494	7.58759	7.53819	7.45894	7.40437	7.31839	7.22591	7.15513	7.07436	6.97118	6.89268	6.8192	6.75078	6.69485	6.63447	6.55742	6.48263	6.40028	6.33242	6.2691	6.19911	6.14331	6.10486	6.08906	6.04717	5.99066	5.96051	5.91153	5.86052	5.83355	5.80845	5.77131	5.72414	5.68077	5.63742	5.59206
1	NaN	NaN	7.45193	7.35058	7.4218	7.54809	7.58101	7.59905	7.5922	7.57168	7.56915	7.53616	7.49429	7.49827	7.46583	7.41412	7.34052	7.23192	7.1308	7.03534	6.93255	6.83832	6.74351	6.64856	6.58253	6.53399	6.47937	6.40853	6.35753	6.3088	6.26437	6.22311	6.1598	6.10864	6.08638	6.01589	5.96449	5.93272	5.88525	5.85625	5.85649	5.83386	5.77662	5.74204	5.71453	5.6969	5.65149	5.61758	5.57968
1	NaN	NaN	7.67697	7.54871	7.56889	7.60843	7.61846	7.61991	7.66101	7.73456	7.82878	7.8941	7.90636	7.84095	7.69532	7.55948	7.46492	7.3438	7.22573	7.12046	7.02945	6.95508	6.84785	6.7429	6.66001	6.58151	6.4844	6.38606	6.29276	6.19741	6.1284	6.0467	5.99307	5.93567	5.87935	5.82746	5.77668	5.71697	5.65873	5.63846	5.61083	5.58033	5.5371	5.49585	5.4603	5.42604	5.37508	5.3348	5.28696
1	NaN	NaN	7.5064	7.43536	7.43104	7.4179	7.41674	7.43802	7.4693	7.51251	7.56912	7.60042	7.62713	7.63176	7.60088	7.55564	7.46848	7.3677	7.30857	7.2392	7.16911	7.10193	7.00588	6.90029	6.8189	6.74903	6.65958	6.58633	6.50672	6.40831	6.32613	6.24727	6.1849	6.12952	6.08796	6.04568	6.00704	5.99203	5.96835	5.93969	5.91658	5.88157	5.85084	5.81708	5.79068	5.74396	5.68648	5.6483	5.59502
3	NaN	NaN	8.38376	8.15272	7.99471	7.88917	7.83886	7.83251	7.84827	7.88221	7.95025	8.01992	8.07575	8.06774	8.05614	8.03097	7.99569	7.93233	7.87159	7.80291	7.7245	7.62656	7.54028	7.44947	7.34506	7.25607	7.14956	7.07226	7.00859	6.92637	6.84642	6.76597	6.72764	6.67763	6.63161	6.57227	6.51059	6.45327	6.41395	6.35875	6.29989	6.2446	6.1975	6.12186	6.06807	6.02601	5.9687	5.94194	5.89102
3	NaN	NaN	8.52918	8.35884	8.32186	8.30571	8.30072	8.28011	8.29063	8.31799	8.35487	8.36949	8.32438	8.3064	8.26072	8.18415	8.12407	8.05271	7.97005	7.89474	7.80674	7.70299	7.60164	7.48816	7.41091	7.34058	7.25881	7.18777	7.0944	7.05184	6.99708	6.95963	6.93063	6.8762	6.80391	6.77351	6.72882	6.70335	6.66543	6.60244	6.54475	6.49552	6.45023	6.39066	6.34563	6.28377	6.21868	6.17042	6.11778
3	NaN	NaN	8.84297	8.85186	8.87223	8.81926	8.74268	8.68339	8.65472	8.64175	8.63028	8.60588	8.59271	8.56476	8.50322	8.44631	8.37468	8.29689	8.22377	8.16602	8.0878	7.97861	7.86294	7.7319	7.64344	7.5503	7.44111	7.35115	7.27073	7.21436	7.12679	7.0722	7.02683	6.98199	6.94521	6.93104	6.92418	6.91602	6.87764	6.81235	6.73177	6.69098	6.64207	6.57927	6.499	6.43466	6.39644	6.34833	6.29902
3	NaN	NaN	8.65567	8.62806	8.65813	8.66971	8.66657	8.63248	8.58932	8.58446	8.60976	8.57321	8.55981	8.53989	8.52413	8.49728	8.46131	8.39907	8.33126	8.24788	8.18172	8.10672	8.0227	7.96423	7.87096	7.79697	7.71235	7.67449	7.62557	7.55482	7.50848	7.43975	7.38566	7.33937	7.28737	7.24564	7.17222	7.12684	7.07022	7.01804	6.96859	6.90744	6.83745	6.79763	6.74799	6.7008	6.65061	6.60084	6.54012
3	NaN	NaN	7.99007	7.98407	8.03149	8.06863	8.12177	8.1648	8.20047	8.22334	8.25444	8.256	8.25578	8.22342	8.16632	8.12476	8.05455	7.98355	7.92082	7.83507	7.74046	7.67597	7.57119	7.45827	7.36807	7.27962	7.19727	7.12314	7.04764	6.98875	6.92741	6.85457	6.80984	6.77651	6.72448	6.64688	6.58848	6.55271	6.53903	6.45466	6.38852	6.32494	6.26887	6.21657	6.14053	6.09236	6.03999	5.98346	5.94572
[truncated: 193 more columns]

## Sheet: Fig_1i_slow_wave_activity
Genotype	SWA_L23	SWA_L5
1	3802.56	8290.47
1	1982.01	7658.31
1	1806.28	5748.62
1	2187.01	6607.73
1	1835.36	5526.18
3	3015.32	2723.04
3	4073.79	4663.91
3	5799.92	6106.72
3	5387.85	5127.71
3	3448.26	4079.9

## Sheet: Fig_1j_NREM
Genotype	Bin_1	Bin_2	Bin_3	Bin_4	Bin_5	Bin_6	Bin_7	Bin_8	Bin_9	Bin_10	Bin_11	Bin_12	Bin_13	Bin_14	Bin_15	Bin_16	Bin_17	Bin_18	Bin_19	Bin_20	Bin_21	Bin_22	Bin_23	Bin_24	Bin_25	Bin_26	Bin_27	Bin_28	Bin_29	Bin_30	Bin_31	Bin_32	Bin_33	Bin_34	Bin_35	Bin_36	Bin_37	Bin_38	Bin_39	Bin_40	Bin_41	Bin_42	Bin_43	Bin_44	Bin_45	Bin_46	Bin_47	Bin_48	Bin_49
1	NaN	NaN	6.01971	5.81195	5.86941	5.98577	6.05227	6.09524	6.10582	6.12841	6.12466	6.1085	6.10881	6.09874	6.09615	6.07408	6.03845	6.00228	5.95118	5.84012	5.69542	5.57356	5.45048	5.35877	5.28884	5.23074	5.1549	5.07812	5.00408	4.91592	4.8319	4.75974	4.69234	4.61961	4.55773	4.49951	4.43602	4.37138	4.31571	4.25345	4.19753	4.14944	4.09428	4.06083	3.97973	3.93335	3.87527	3.83254	3.77411
1	NaN	NaN	4.99283	4.65438	4.59052	4.60645	4.63591	4.67703	4.73961	4.77063	4.81356	4.87387	4.91843	4.93264	4.94647	4.94546	4.91763	4.88754	4.82194	4.71238	4.63433	4.55802	4.46924	4.37584	4.3074	4.24488	4.16133	4.09287	4.04608	3.99028	3.91613	3.83205	3.77409	3.71546	3.65961	3.60331	3.54091	3.48971	3.46183	3.40484	3.35507	3.34501	3.30253	3.28992	3.23553	3.18654	3.15297	3.10878	3.06002
1	NaN	NaN	6.72561	6.69099	6.82576	6.9485	7.00277	7.02545	7.02638	7.02566	7.01785	6.98925	6.96794	6.95388	6.92144	6.89952	6.85059	6.76619	6.64712	6.54214	6.46137	6.3637	6.25945	6.1616	6.07821	6.00818	5.95078	5.87391	5.81972	5.74796	5.66662	5.60211	5.53637	5.47708	5.43149	5.3681	5.32088	5.27923	5.24168	5.21358	5.1828	5.16576	5.13076	5.10064	5.05816	5.02331	4.98123	4.93063	4.88876
1	NaN	NaN	6.96389	6.89564	7.01329	7.16366	7.2228	7.20634	7.14624	7.09262	7.04218	6.9954	6.95265	6.89534	6.83279	6.75793	6.65636	6.58079	6.47832	6.37446	6.27501	6.17346	6.08407	6.02425	5.97355	5.92805	5.87283	5.8167	5.73648	5.66424	5.58273	5.51867	5.48237	5.40662	5.3505	5.31375	5.29154	5.26657	5.22533	5.19926	5.17077	5.1461	5.11582	5.11182	5.08808	5.04561	5.01855	4.98788	4.97002
1	NaN	NaN	6.94826	6.85105	6.94084	7.08283	7.13543	7.16323	7.14313	7.10225	7.0876	7.05844	7.01609	6.99878	6.95713	6.91534	6.83984	6.71937	6.6255	6.53227	6.42841	6.34133	6.23857	6.14934	6.0804	6.0301	5.98035	5.90516	5.82867	5.75985	5.68731	5.6299	5.5692	5.52642	5.47519	5.40608	5.37141	5.32955	5.28332	5.25729	5.24098	5.21343	5.1751	5.14235	5.12018	5.09357	5.04985	5.03225	4.99906
3	NaN	NaN	5.786	6.08356	6.2649	6.34532	6.41052	6.47958	6.49631	6.51954	6.5903	6.62159	6.66175	6.68187	6.66755	6.66665	6.65781	6.67923	6.71114	6.74477	6.71497	6.62862	6.51818	6.43222	6.3271	6.25556	6.16487	6.1166	6.08453	6.0188	5.96359	5.88485	5.83963	5.77923	5.74559	5.69055	5.65883	5.59639	5.57248	5.52446	5.49102	5.45161	5.38982	5.34132	5.28866	5.17723	5.08785	5.03438	4.97442
3	NaN	NaN	6.41077	6.4214	6.578	6.71983	6.79264	6.81514	6.80441	6.81169	6.84349	6.88637	6.92485	6.9069	6.88022	6.86102	6.84783	6.79832	6.77242	6.68097	6.61558	6.5358	6.42791	6.33556	6.25043	6.15461	6.08596	6.03392	5.97334	5.92114	5.86267	5.84468	5.82557	5.77431	5.73635	5.73839	5.6892	5.65494	5.60625	5.5661	5.50388	5.45043	5.40181	5.31724	5.27159	5.23103	5.17175	5.12081	5.07604
3	NaN	NaN	4.37968	4.61248	4.81022	4.97143	5.05778	5.08637	5.07186	5.04094	5.04672	5.04326	5.02772	5.00549	4.96743	4.91528	4.87558	4.82872	4.7543	4.65372	4.56282	4.4885	4.41201	4.33254	4.27418	4.22635	4.13165	4.06726	4.02757	3.98781	3.93474	3.87517	3.79227	3.73709	3.69015	3.65036	3.62455	3.57493	3.49811	3.43409	3.39204	3.30689	3.23678	3.18471	3.12199	3.06156	3.02754	2.99036	2.93135
3	NaN	NaN	5.33831	5.82557	6.05007	6.08508	6.08099	6.06309	6.05979	6.06803	6.13601	6.19087	6.1733	6.09267	6.01426	5.94522	5.85508	5.76292	5.65812	5.57004	5.50989	5.42582	5.35216	5.28303	5.21371	5.14676	5.08046	5.00636	4.93852	4.87027	4.81157	4.74039	4.68217	4.60798	4.52872	4.4889	4.43399	4.36414	4.31177	4.23479	4.18261	4.13283	4.05921	3.98886	3.94134	3.88293	3.82577	3.77383	3.7133
3	NaN	NaN	5.14922	5.09684	5.20316	5.27347	5.30545	5.31493	5.32434	5.35382	5.37862	5.38947	5.38083	5.33885	5.28872	5.24031	5.19379	5.12265	5.05163	4.98216	4.90719	4.84229	4.77037	4.70265	4.63283	4.55696	4.49919	4.40881	4.31859	4.23129	4.16024	4.09863	4.04543	3.98467	3.93269	3.87901	3.83445	3.77583	3.69552	3.64693	3.59234	3.52654	3.47987	3.40899	3.36933	3.29395	3.22365	3.1959	3.15481
3	NaN	NaN	4.69119	4.64135	4.68956	4.73425	4.75687	4.79554	4.83613	4.92092	4.99121	5.035	5.0878	5.12803	5.12511	5.12278	5.11171	5.09821	5.07284	5.05195	4.98747	4.90374	4.85324	4.79033	4.73109	4.63859	4.586	4.54216	4.46971	4.42631	4.38765	4.31962	4.26243	4.21623	4.1841	4.16289	4.09707	4.05144	3.98561	3.95442	3.89903	3.81681	3.76091	3.71667	3.67058	3.59989	3.54228	3.49012	3.43525
3	NaN	NaN	6.58817	6.76121	6.85051	6.87396	6.8919	6.89113	6.90988	6.99224	7.17482	7.29761	7.22585	7.09572	7.04102	6.94971	6.85759	6.78415	6.7183	6.64039	6.58122	6.48884	6.38919	6.3154	6.22782	6.15325	6.08486	6.01613	5.93316	5.85699	5.79849	5.74811	5.69573	5.63423	5.55901	5.50995	5.45155	5.40965	5.35317	5.28873	5.20898	5.1482	5.09432	5.03975	4.96907	4.90065	4.85095	4.7897	4.75107
3	NaN	NaN	7.06543	6.90996	6.79242	6.72382	6.75263	6.8041	6.84197	6.93843	7.0257	7.09435	7.17584	7.22831	7.22044	7.18751	7.18345	7.17789	7.15019	7.13146	7.12111	7.09844	7.06923	7.00935	6.97183	6.92063	6.87263	6.83911	6.78093	6.75738	6.74381	6.71419	6.69905	6.66061	6.62412	6.59149	6.52598	6.47275	6.40083	6.34602	6.27797	6.21672	6.14731	6.08648	6.02641	5.9725	5.94583	5.9025	5.84739
[truncated: 72 more columns]

## Sheet: Fig_1j_wake
Genotype	Bin_1	Bin_2	Bin_3	Bin_4	Bin_5	Bin_6	Bin_7	Bin_8	Bin_9	Bin_10	Bin_11	Bin_12	Bin_13	Bin_14	Bin_15	Bin_16	Bin_17	Bin_18	Bin_19	Bin_20	Bin_21	Bin_22	Bin_23	Bin_24	Bin_25	Bin_26	Bin_27	Bin_28	Bin_29	Bin_30	Bin_31	Bin_32	Bin_33	Bin_34	Bin_35	Bin_36	Bin_37	Bin_38	Bin_39	Bin_40	Bin_41	Bin_42	Bin_43	Bin_44	Bin_45	Bin_46	Bin_47	Bin_48	Bin_49
1	NaN	NaN	5.7906	5.34897	5.11042	4.98717	4.93302	4.88283	4.8748	4.85115	4.82948	4.84021	4.84453	4.84616	4.84242	4.88297	4.95978	5.03556	5.07155	5.11818	5.12278	5.06959	5.00215	4.91006	4.84688	4.80245	4.7753	4.72671	4.68502	4.67113	4.65534	4.64571	4.60932	4.56947	4.5459	4.47555	4.37719	4.27941	4.14374	4.011	3.88413	3.76709	3.68364	3.58758	3.51318	3.43163	3.38509	3.31922	3.27165
1	NaN	NaN	6.32815	5.34007	4.73868	4.37939	4.14683	3.96867	3.88531	3.82973	3.79016	3.76255	3.79862	3.85843	3.91759	3.94524	3.99567	4.08227	4.17992	4.26044	4.28274	4.2551	4.18115	4.03159	3.88564	3.76087	3.68233	3.59031	3.54993	3.5135	3.47559	3.46674	3.44216	3.39136	3.31107	3.26806	3.21487	3.1243	3.05566	3.00296	2.94158	2.88421	2.84088	2.80212	2.73421	2.68115	2.64182	2.59032	2.55479
1	NaN	NaN	6.24826	5.87322	5.6232	5.4891	5.38036	5.30849	5.28268	5.26816	5.28318	5.29219	5.26924	5.27883	5.34296	5.38317	5.39026	5.38666	5.33251	5.26075	5.17386	5.08741	5.05104	5.01707	4.97791	4.97249	4.96154	4.93132	4.91747	4.89845	4.89639	4.87868	4.85112	4.81357	4.77402	4.73037	4.65154	4.5531	4.44127	4.33556	4.24163	4.15963	4.08388	4.01791	3.95952	3.91375	3.85386	3.7901	3.75199
1	NaN	NaN	6.18585	5.75851	5.45924	5.26426	5.15211	5.07212	5.01264	4.98567	4.92728	4.90218	4.88495	4.87655	4.90652	4.98222	5.04334	5.06333	5.05182	5.02611	4.97743	4.92552	4.87909	4.8557	4.84728	4.81214	4.78271	4.77933	4.77209	4.75958	4.74033	4.73302	4.70175	4.67089	4.64185	4.57298	4.4921	4.40248	4.29639	4.20461	4.11492	4.02103	3.94846	3.88769	3.85402	3.79146	3.73017	3.69333	3.65781
1	NaN	NaN	6.25916	5.81324	5.54314	5.40257	5.32085	5.29919	5.28161	5.28084	5.28945	5.2915	5.29257	5.33146	5.35963	5.3804	5.42797	5.42374	5.37213	5.29864	5.21373	5.16389	5.10279	5.03906	4.97809	4.93565	4.90769	4.90442	4.91233	4.8591	4.85207	4.83241	4.84909	4.84963	4.80385	4.76562	4.66352	4.5599	4.45014	4.33955	4.2291	4.12062	4.037	3.97458	3.90386	3.82844	3.77961	3.72923	3.68984
3	NaN	NaN	5.71203	5.48046	5.24505	5.05486	4.90315	4.79212	4.69663	4.64483	4.61204	4.59531	4.61158	4.63132	4.74371	4.89622	5.15666	5.39709	5.47162	5.54628	5.62275	5.63445	5.5081	5.31433	5.12408	4.98037	4.85794	4.82989	4.8369	4.87136	4.91716	4.93318	4.94397	4.95598	4.89477	4.85766	4.79374	4.72684	4.68508	4.64469	4.60391	4.57398	4.49928	4.42609	4.33519	4.25574	4.16052	4.06549	3.95793
3	NaN	NaN	6.78426	6.02986	5.51324	5.20092	4.9988	4.86553	4.77957	4.73343	4.70484	4.69297	4.7192	4.76954	4.86916	5.10544	5.39929	5.54384	5.53714	5.46325	5.38181	5.25028	5.14747	5.07012	4.98335	4.9118	4.8618	4.85526	4.8639	4.85884	4.85965	4.84717	4.86362	4.90285	4.8876	4.85896	4.81842	4.75017	4.67876	4.6133	4.51753	4.41479	4.31472	4.2194	4.11217	4.01367	3.93682	3.85778	3.79385
3	NaN	NaN	5.11751	4.90804	4.59173	4.37078	4.2346	4.15473	4.06803	4.01059	3.97265	3.96954	3.9318	3.91696	3.971	4.09536	4.197	4.26187	4.24051	4.19747	4.11789	4.01885	3.94973	3.90614	3.8709	3.80613	3.74727	3.70536	3.67632	3.68102	3.68565	3.69261	3.68214	3.59467	3.5102	3.4204	3.31869	3.23919	3.16708	3.04943	2.93702	2.85663	2.78541	2.71479	2.6548	2.60127	2.58225	2.57459	2.54068
3	NaN	NaN	5.65168	5.52333	5.28423	5.11143	4.98712	4.90588	4.84495	4.82042	4.79539	4.79819	4.83211	4.86515	4.94921	5.06627	5.14463	5.15376	5.1246	5.09067	5.05164	4.99467	4.92802	4.87347	4.82636	4.78759	4.75782	4.73888	4.72166	4.72354	4.70355	4.70111	4.70927	4.69002	4.64757	4.5748	4.46727	4.32368	4.17897	4.02545	3.88982	3.7727	3.67837	3.60974	3.52011	3.46286	3.42744	3.3663	3.31506
3	NaN	NaN	5.43639	4.82355	4.4367	4.19052	4.01488	3.9114	3.86213	3.82242	3.81306	3.81821	3.79254	3.79238	3.83668	3.88835	3.9862	4.08389	4.1148	4.08421	4.0279	3.98538	3.93985	3.92587	3.93135	3.90794	3.91989	3.90531	3.87599	3.88765	3.87427	3.87367	3.88898	3.85978	3.80777	3.75347	3.64268	3.55861	3.48339	3.35865	3.26113	3.15594	3.05753	2.98654	2.92914	2.87168	2.81966	2.74137	2.69784
3	NaN	NaN	5.86492	5.28653	4.86298	4.55728	4.33269	4.19313	4.09305	4.03307	3.99207	3.92783	3.88846	3.89468	3.94028	3.97852	4.02333	4.09046	4.11272	4.11347	4.08755	4.04945	4.00173	3.94379	3.92696	3.90941	3.90607	3.86185	3.84405	3.84752	3.80768	3.73402	3.62781	3.56021	3.48357	3.37613	3.29427	3.24867	3.17566	3.08142	3.01712	2.95997	2.90126	2.8609	2.81324	2.76258	2.7091	2.66193	2.59522
3	NaN	NaN	6.52156	6.14996	5.90473	5.76641	5.68383	5.62233	5.6076	5.60806	5.5947	5.61279	5.6533	5.71753	5.79462	5.87899	5.92761	5.949	5.9391	5.86735	5.80436	5.73816	5.66888	5.59484	5.5627	5.5198	5.48057	5.48228	5.50906	5.52757	5.55502	5.58448	5.60964	5.61081	5.59577	5.53452	5.46264	5.33772	5.21236	5.06166	4.8996	4.74793	4.603	4.48163	4.36435	4.25102	4.16708	4.08891	4.0053
3	NaN	NaN	7.36224	7.05858	6.57016	6.22437	6.02267	5.88224	5.76705	5.68959	5.59871	5.54369	5.51029	5.48687	5.4726	5.49292	5.53873	5.57472	5.6145	5.63404	5.65337	5.62696	5.54911	5.47358	5.41159	5.40016	5.36494	5.35924	5.36703	5.38135	5.41241	5.45679	5.46785	5.46673	5.44471	5.40912	5.37234	5.28472	5.19962	5.14115	5.03611	4.94616	4.8538	4.77335	4.69036	4.62562	4.57448	4.52535	4.49717
[truncated: 72 more columns]
