# Supplementary material for: A role for the cortex in sleep-wake regulation
Source: Nat Neurosci. Author manuscript; Available in PMC 2021 Dec 19. (PMC7612118; doi:10.1038/s41593-021-00894-6)
Supplement: EMS140496_SD-2 [file EMS140496-supplement-EMS140496_SD_2.xlsx]

## Sheet: Fig_2c
Genotypes	WAKE_amount_24h	NREM_amount_24h	REM_amount_24h
3	15.3522	7.26778	1.02889
3	14.6489	7.54222	1.32778
3	13.2111	8.19889	1.69
3	13.2167	8.52889	1.20444
1	10.6933	11.1022	1.56
1	11.9144	10.0222	1.50778
3	12.1622	10.03	1.36
3	13.3689	8.68111	1.36
3	14.42	7.80778	1.18111
1	10.1467	11.9233	1.33444
1	10.6389	11.1422	1.24778
1	8.84333	12.4244	1.79667
3	12.6844	9.01	1.44111
1	11.1667	10.7456	1.60556
3	15.3789	6.67333	1.42333

## Sheet: Fig_2d
Genotype	BL_1	BL_3	BL_5	BL_7	BL_9	BL_11	BL_13	BL_15	BL_17	BL_19	BL_21	BL_23
1	49.9333	36	29.5333	29.1333	26.5333	36.4667	88.8667	87.0667	77.1333	55.6667	47	78.2667
1	32.0667	47.7333	14.5333	29.3333	28.8	66.5333	95.5333	105.867	76	70.6	74.4	73.4667
1	15.1333	27.6	33.8	29.6	26.1333	45.0667	103.2	68.0667	63	59.2	55.1333	82.8667
1	37.4667	27.2667	18.9333	51.8	22.7333	44.4667	90.4667	87	65.1333	58.8667	75.8	58.4
1	29.6	10	19.2667	15.8667	37.1333	29	69.0667	68.4	62.3333	74.2667	50.7333	64.9333
1	25.6667	21.0667	38.3333	11.2667	41.1333	40.6	110.2	84.2	120	67.7333	58.7333	51.0667
3	72.3333	50	22.4667	26.4667	39.6667	34.5333	120	120	120	119.933	114	81.7333
3	45.2	62.8	5.86667	44.4667	39.8	47	120	119.933	120	95.5333	59.3333	119
3	54.6	35.7333	22.7333	7.93333	17.2667	67.5333	118.867	95.7333	90.9333	90.8	73.5333	117
3	38.5333	48.1333	11.4667	15.4667	26.5333	43.6	115.533	120	120	86.9333	54.6	112.2
3	26.4667	42.9333	14.4	29.6	26.3333	61.2667	118.267	84.2667	75.7333	66.1333	82.8667	101.467
3	47.2	44	40.6	19.4667	29.1333	43.1333	120	79.9333	120	64.2667	103.333	91.0667
3	46	26.2	29.4	22.2667	14.2667	54.3333	119.133	120	120	120	98.7333	94.8667
3	24	33	9.06667	20.3333	23.2667	56.4	101.933	81.8667	120	82.3333	120	88.8667
3	111.8	30	37.8	10.1333	38.2667	57.6	105.2	120	120	110.533	62.2	119.2

## Sheet: Fig_2e
Genotypes	MAX_WakeEpisode	MEAN_WakeEpisode
3	514.6	41.0294
3	430.8	47.1763
3	161.667	40.4354
3	412.6	44.6646
1	81.2	12.5138
1	140.467	21.8436
3	156.667	31.0065
3	192	30.6217
3	576.067	38.8648
1	66.2	15.6554
1	109.133	17.6066
1	69	11.4947
3	168.067	27.4464
1	142.267	20.2541
3	487.4	65.2333

## Sheet: Fig_2f
Animal ID	Genotype	Episode Start (epoch)	Episode end (epoch)	Episode Duration (min)	SWA before	SWA after	SWA ratio (after/before)
2	3	2932	3777	56.4	715.871	800.442	111.814
2	3	5915	6302	25.8667	581.367	601.328	103.434
2	3	7880	8433	36.9333	525.908	499.171	94.9161
3	3	1996	2448	30.2	973.577	971.321	99.7683
3	3	3120	3663	36.2667	952.403	885.239	92.9479
3	3	5414	6038	41.6667	785.993	923.183	117.454
3	3	7940	8527	39.2	737.371	834.324	113.149
3	3	9894	10272	25.2667	668.858	762.238	113.961
3	3	10711	17172	430.8	754.385	1121.55	148.671
3	3	17546	18437	59.4667	1099.67	1086.56	98.8082
4	3	4849	5183	22.3333	140.058	138.59	98.9519
4	3	9015	9511	33.1333	114.938	125.657	109.326
4	3	13612	15491	125.333	166.385	170.61	102.539
4	3	15934	17562	108.6	155.764	158.95	102.045
5	3	2905	3739	55.6667	397.433	427.967	107.683
5	3	7507	7793	19.1333	313.532	362.382	115.581
5	3	16813	18442	108.667	573.545	539.816	94.1191
8	1	3015	3350	22.4	365.608	454.387	124.282
8	1	4529	4839	20.7333	447.27	416.694	93.1639
8	1	13224	14221	66.5333	406.587	544.915	134.022
8	1	14571	15293	48.2	526.081	536.839	102.045
8	1	15692	16125	28.9333	569.858	480.169	84.2612
8	1	16653	17308	43.7333	448.09	517.393	115.466
8	1	17841	18271	28.7333	419.249	469.114	111.894
9	1	1274	1567	19.6	128.187	130.747	101.997
9	1	2889	3459	38.0667	112.082	138.121	123.232
9	1	6799	7105	20.4667	79.0619	106.886	135.193
9	1	8281	8540	17.3333	126.404	95.1031	75.2372
9	1	14703	15584	58.8	137.7	183.804	133.482
9	1	15853	16093	16.0667	188.442	155.812	82.6841
9	1	20269	21304	69.0667	139.848	154.093	110.187
11	3	2402	2905	33.6	167.474	209.816	125.283
11	3	7015	7362	23.2	127.191	160.859	126.47
11	3	8821	9307	32.4667	119.459	191.569	160.364
11	3	9880	10310	28.7333	172.841	154.779	89.5503
11	3	15754	16778	68.3333	340.956	331.055	97.0961
11	3	17629	19167	102.6	213.553	257.936	120.783
11	3	19731	20836	73.7333	246.478	267.898	108.69
12	3	1581	2045	31	132.86	144.56	108.806
12	3	8579	8934	23.7333	118.249	107.086	90.5601
12	3	9797	10216	28	132.338	116.267	87.8558
12	3	10606	13292	179.133	107.167	172.992	161.422
12	3	17998	18959	64.1333	186.062	177.967	95.6496
14	3	4969	5324	23.7333	1017.01	1031.92	101.466
14	3	6883	7359	31.8	820.62	1102.59	134.361
14	3	9215	9723	33.9333	760.04	1055.32	138.851
14	3	19781	21208	95.2	1346.59	1422.86	105.664
15	1	5129	5560	28.8	798.368	1061.97	133.018
15	1	6934	7417	32.2667	863.516	1112.78	128.866
15	1	9093	9446	23.6	788.574	1120.91	142.144
15	1	13979	14519	36.0667	1071.09	1412.59	131.883
15	1	17839	18081	16.2	1127.64	973.545	86.3346
15	1	19442	20434	66.2	1068.72	1448	135.488
15	1	20812	21394	38.8667	1306.6	1290.34	98.7551
16	1	6756	7385	42	948.696	1376.82	145.127
16	1	8908	9156	16.6	652.355	1151.08	176.45
16	1	13346	14654	87.2667	989.897	1715.41	173.291
16	1	17188	17498	20.7333	991.048	1120.83	113.095
16	1	18481	19007	35.1333	1143.01	1075.64	94.1061
16	1	19253	19882	42	1098.1	1693.99	154.265
17	1	7153	7471	21.2667	1116.36	1039.81	93.143
17	1	9842	10236	26.3333	1008.19	1103.13	109.416
17	1	19336	19572	15.8	1194.72	926.281	77.5311
17	1	20630	21404	51.6667	1159.78	1262.66	108.871
21	3	3204	3907	46.9333	1118.9	1198.12	107.08
21	3	4711	4970	17.3333	1139.33	1126.23	98.8504
21	3	7075	7662	39.2	950.875	1127.36	118.56
21	3	8902	9305	26.9333	840.42	843.137	100.323
21	3	10018	10422	27	1091.95	1056.77	96.7777
21	3	11023	17858	455.733	1051.17	1475.78	140.395
