# Supplementary material for: A role for the cortex in sleep-wake regulation
Source: Nat Neurosci. Author manuscript; Available in PMC 2021 Dec 19. (PMC7612118; doi:10.1038/s41593-021-00894-6)
Supplement: EMS140496_SD-3 [file EMS140496-supplement-EMS140496_SD_3.xlsx]

## Sheet: Fig_3b
Genotype	T1	T2	T3	T4	T5	T6	T7	T8	T9	T10	T11	T12
1	1.86261	1.46969	1.34652	1.08033	1.12771	0.951662	1.02645	0.766209	0.951578	0.952373	0.731481	0.773384
1	1.75236	1.27193	1.02486	1.10057	0.849468	0.967779	0.754679	0.859618	0.950516	0.749809	0.896783	0.751421
1	1.79196	1.26995	1.30658	1.21856	1.14804	1.05512	1.22776	1.00383	0.922275	1.03205	0.952684	0.971371
1	1.96307	1.36674	1.16883	1.07307	1.02519	1.03955	0.972374	0.857101	0.965041	0.889279	0.875416	0.732588
1	1.65874	1.33183	1.35108	1.21757	0.97547	0.987604	1.00868	1.20314	1.09497	0.902656	0.973128	0.977308
3	1.29405	1.10848	1.09743	1.055	0.909655	0.924931	0.9584	0.92023	0.991616	0.846211	0.87934	0.6261
3	1.50155	1.24972	1.03049	1.08602	1.04977	1.03534	0.981407	1.02136	0.98706	0.965273	0.942658	0.90384
3	1.25582	0.980789	0.935003	0.925063	0.854582	0.798643	0.85918	0.845452	0.788298	0.92168	0.766968	0.847717
3	1.55848	1.25988	1.20569	1.13473	1.10429	1.10762	1.03921	1.00032	1.04461	0.880562	0.823738	0.891014
3	1.33643	1.21636	1.05363	1.00768	1.05404	1.01011	1.01102	0.944601	0.822982	0.899524	0.829494	0.689052
3	1.35699	1.26437	1.17374	1.03905	0.973471	1.00864	0.888594	0.958292	0.862653	0.789545	0.829204	0.848164
3	1.24684	1.0795	1.03192	1.03825	1.00398	0.9402	0.82799	0.908439	0.897463	0.88608	0.888216	0.892434
3	1.39142	1.18703	1.10185	1.01517	1.06899	1.0379	1.01236	0.941932	0.858392	1.00465	0.860221	0.994427

## Sheet: Fig_3c
Genotype	Bin_1	Bin_2	Bin_3	Bin_4	Bin_5	Bin_6	Bin_7	Bin_8	Bin_9	Bin_10	Bin_11	Bin_12	Bin_13	Bin_14	Bin_15	Bin_16	Bin_17	Bin_18	Bin_19	Bin_20	Bin_21	Bin_22	Bin_23	Bin_24	Bin_25	Bin_26	Bin_27	Bin_28	Bin_29	Bin_30	Bin_31	Bin_32	Bin_33	Bin_34	Bin_35	Bin_36	Bin_37	Bin_38	Bin_39	Bin_40	Bin_41	Bin_42	Bin_43	Bin_44	Bin_45	Bin_46	Bin_47	Bin_48	Bin_49
1	NaN	NaN	1.13928	1.61081	1.86959	1.75269	1.66891	1.68918	1.78769	1.87616	2.14656	2.48602	2.33542	2.10566	1.87535	1.75395	1.67249	1.58716	1.48253	1.49612	1.51248	1.46755	1.3967	1.42478	1.24056	1.2398	1.30471	1.32473	1.40713	1.32179	1.41903	1.41329	1.3731	1.47219	1.53331	1.69463	1.53996	1.56219	1.62711	1.5741	1.53603	1.38414	1.38471	1.37347	1.55545	1.41543	1.34926	1.48646	1.39009
1	NaN	NaN	0.8707	1.30562	1.52288	1.59738	1.97075	1.92963	1.95471	1.91457	2.03893	2.01005	1.951	2.08685	2.00125	1.70812	1.45773	1.38788	1.39509	1.47526	1.48628	1.47802	1.38917	1.44493	1.38274	1.35564	1.43051	1.44558	1.34538	1.33174	1.36201	1.31757	1.34684	1.38599	1.35181	1.30684	1.53	1.56765	1.42789	1.47089	1.38689	1.2438	1.37566	1.3477	1.24909	1.29048	1.26432	1.33681	1.32453
1	NaN	NaN	1.32497	1.67967	1.60141	1.53073	1.61604	1.88775	2.02569	1.90788	2.16516	2.2005	2.21322	1.96332	1.73155	1.43535	1.31292	1.34879	1.40876	1.43278	1.38445	1.29134	1.45265	1.38094	1.375	1.34032	1.28747	1.3161	1.29886	1.2631	1.25555	1.34826	1.58394	1.59121	1.38264	1.32965	1.51789	1.49873	1.443	1.40313	1.45311	1.42814	1.19686	1.28184	1.24805	1.148	1.21259	1.22405	1.2009
1	NaN	NaN	1.48211	1.83607	1.57187	1.53067	1.67451	1.91616	2.36254	2.44232	2.48538	2.4995	2.18375	2.01153	1.95406	1.84256	1.51663	1.43438	1.52928	1.36564	1.28434	1.24066	1.21636	1.35969	1.3052	1.17817	1.20567	1.17475	1.18491	1.2812	1.21257	1.20077	1.26509	1.29056	1.29896	1.36424	1.35395	1.16935	1.08569	1.12932	1.1412	1.08967	0.920841	1.11377	1.08687	1.01146	1.05131	1.14324	1.19003
1	NaN	NaN	1.15415	1.56835	1.76917	1.66211	1.70963	1.64367	1.72482	1.85195	1.88928	1.91725	1.74644	1.68195	1.61122	1.37669	1.40653	1.43708	1.38074	1.33091	1.27685	1.27599	1.23084	1.17936	1.16703	1.3037	1.23691	1.23261	1.34738	1.3442	1.19209	1.11914	1.1062	1.21552	1.30428	1.31881	1.25706	1.13158	1.25835	1.32718	1.24771	1.30317	1.27198	1.28672	1.28439	1.32828	1.18118	1.20148	1.20161
3	NaN	NaN	1.17104	1.10337	1.01682	1.11958	1.21889	1.25261	1.20263	1.20976	1.18609	1.4236	1.41916	1.38151	1.4359	1.46242	1.45992	1.35073	1.11923	0.937024	1.00685	1.01427	1.00917	1.05782	0.996366	1.01504	1.11	1.10714	0.955732	0.97118	1.05174	1.1218	1.03868	1.15823	1.09285	1.15098	1.1185	1.09715	1.03667	1.03205	0.932802	0.981828	1.01585	1.05928	1.00286	1.01076	1.09567	1.18629	1.18412
3	NaN	NaN	1.06218	1.15145	1.16666	1.10236	1.23634	1.31246	1.57103	1.71105	1.78618	1.90526	1.72948	1.6942	1.61945	1.57636	1.43507	1.42258	1.19879	1.23175	1.14902	1.05735	1.0329	1.03461	1.03045	1.06085	1.0526	0.965961	0.970986	1.16321	1.19547	1.12674	1.0549	1.0521	1.03483	0.97604	0.945692	0.966952	0.972657	0.896136	0.908469	0.968084	1.00234	0.996116	1.06466	1.02748	0.920784	0.922919	0.932388
3	NaN	NaN	1.78469	1.62933	1.23753	1.18021	1.18042	1.24119	1.26525	1.21768	1.27049	1.29614	1.20448	1.13797	1.16651	1.17882	1.19587	1.18277	1.03849	1.04401	0.998382	0.951461	0.974734	0.983632	0.958309	0.852006	1.01702	1.1806	1.12643	1.05138	1.03625	0.977264	0.980371	1.04936	1.03623	0.972451	0.928817	0.904663	0.906911	0.850836	0.79093	0.950392	1.00314	0.851975	0.949625	0.998579	0.941121	0.929671	0.929593
3	NaN	NaN	1.48399	1.66276	1.64781	1.42766	1.42175	1.62404	1.70421	1.7383	1.52256	1.38805	1.52944	1.74016	1.55463	1.46261	1.45206	1.36624	1.37547	1.37283	1.38377	1.42045	1.34594	1.38716	1.39467	1.43929	1.46957	1.42108	1.3661	1.2739	1.23577	1.31089	1.29675	1.2535	1.21965	1.23229	1.24998	1.20655	1.21101	1.2159	1.18626	1.18602	1.15381	1.10243	1.27987	1.38944	1.27166	1.23638	1.27929
3	NaN	NaN	1.09939	1.52696	1.35318	1.19661	1.26176	1.3685	1.43401	1.48024	1.49644	1.40254	1.46271	1.33181	1.24765	1.19159	1.12161	1.2099	1.1309	1.08371	1.11715	1.20517	1.08006	1.08764	1.09607	1.14899	1.27761	1.30658	1.37148	1.38042	1.43432	1.36573	1.38405	1.31716	1.2812	1.29613	1.28804	1.30222	1.36649	1.41254	1.51363	1.49641	1.40464	1.37328	1.42567	1.40313	1.41525	1.45086	1.48258
3	NaN	NaN	0.974587	0.989773	1.0365	1.17889	1.16992	1.33342	1.37963	1.37376	1.46708	1.43199	1.42669	1.47838	1.50451	1.4511	1.68389	1.65957	1.50344	1.32343	1.32634	1.34079	1.15699	1.20009	1.3155	1.32024	1.26159	1.28092	1.31606	1.27506	1.24874	1.40177	1.39454	1.41815	1.38746	1.32375	1.339	1.37861	1.49645	1.41967	1.36923	1.41549	1.28941	1.25309	1.25333	1.25287	1.20644	1.34565	1.5087
3	NaN	NaN	1.07031	1.13628	1.18402	1.27933	1.44752	1.44102	1.51679	1.66624	1.68674	1.21498	0.951402	1.02552	0.965003	0.995575	1.10583	1.16826	1.1337	1.12049	1.18562	1.09485	1.08413	1.19888	1.19143	1.15592	1.29316	1.32613	1.18517	1.18318	1.21355	1.21824	1.19986	1.20178	1.27177	1.20056	1.18293	1.12969	1.2031	1.0711	1.15882	1.08254	1.03965	1.1535	1.16137	1.24659	1.22079	1.14584	1.18047
3	NaN	NaN	0.965538	0.966168	1.08434	1.26023	1.26481	1.3683	1.46765	1.47556	1.46379	1.48772	1.58652	1.65309	1.5959	1.44878	1.47501	1.4275	1.38985	1.40565	1.36643	1.4052	1.39725	1.30598	1.09309	1.21729	1.31764	1.18638	1.11731	0.996754	0.942347	1.00129	0.938198	0.918766	0.910532	0.895037	0.90371	0.891922	0.944794	1.01595	0.895953	0.885997	1.00412	1.00077	1.01182	0.950381	1.01141	0.996426	0.981794
[truncated: 72 more columns]

## Sheet: Fig_3e_and_f
Genotype	Period	Amplitude	PhaseShiftingResponse
3	1438	2881.94	96
1	1436	3401.47	99
1	1440	3429.57	117
3	1439	3308.8	141
1	1431	2796.04	111
3	1436	3144.38	87
1	1408	4422.16	162
1	1434	4049.07	74
3	1440	3764.43	54
3	1436	4370.1	114
3	1424	5273.26	111
1	1420	5054.29	141
3	1430	6050.13	108
3	1427	4571.1	108
3	1423	2958.72	111
3	1423	3844.97	147
1	1427	3152.39	109
