# Supplementary material for: A role for the cortex in sleep-wake regulation
Source: Nat Neurosci. Author manuscript; Available in PMC 2021 Dec 19. (PMC7612118; doi:10.1038/s41593-021-00894-6)
Supplement: EMS140496_SD_ED-6 [file EMS140496-supplement-EMS140496_SD_ED_6.xlsx]

## Sheet: ExtDataFig_6
Genotypes	WAKE_Light_12h	NREM_Light_12h	REM_Light_12h	WAKE_Dark_12h	NREM_Dark_12h	REM_Dark_12h
3	4.09111	6.59778	0.981111	11.2611	0.67	0.0477778
3	4.08556	6.40556	1.14667	10.5633	1.13667	0.181111
3	3.43	6.46667	1.41111	9.78111	1.73222	0.278889
3	3.06222	7.07444	1.04778	10.1544	1.45444	0.156667
1	3.46	6.97889	1.19333	7.23333	4.12333	0.366667
1	3.65	6.81111	1.18222	8.26444	3.21111	0.325556
3	3.35	7.29222	1.03778	8.81222	2.73778	0.322222
3	3.72556	6.69444	1.17778	9.64333	1.98667	0.182222
3	3.20778	7.19111	1.06111	11.2122	0.616667	0.12
1	2.95556	7.66222	0.964444	7.19111	4.26111	0.37
1	3.37778	7.10444	0.942222	7.26111	4.03778	0.305556
1	2.34778	7.66778	1.41222	6.49556	4.75667	0.384444
3	2.76778	7.20889	1.30111	9.91667	1.80111	0.14
1	2.96778	7.40444	1.27222	8.19889	3.34111	0.333333
3	4.76	5.64444	1.17556	10.6189	1.02889	0.247778
