# Supplementary material for: A role for the cortex in sleep-wake regulation
Source: Nat Neurosci. Author manuscript; Available in PMC 2021 Dec 19. (PMC7612118; doi:10.1038/s41593-021-00894-6)
Supplement: EMS140496_SD_ED-1 [file EMS140496-supplement-EMS140496_SD_ED_1.xlsx]

## Sheet: ExtDataFig_1a
L23_1	L23_2	L23_3	L23_4	L23_5	L23_6	L23_7	L23_8	L23_9	L23_10	L23_11	L23_12	L23_13	L23_14	L23_15	L23_16	L23_17	L23_18	L23_19	L23_20	L23_21	L23_22	L23_23	L23_24	L23_25	L23_26	L23_27	L23_28	L23_29	L23_30	L5_1	L5_2	L5_3	L5_4	L5_5	L5_6	L5_7	L5_8	L5_9	L5_10	L5_11	L5_12	L5_13	L5_14	L5_15	L5_16	L5_17	L5_18	L5_19	L5_20
9.10153	9.53957	12.1191	12.1191	14.8934	15.3801	16.2562	16.4996	19.5659	17.473	18.3977	19.2738	16.1589	18.0084	17.619	17.8137	17.0836	17.9597	16.2075	16.0615	16.0128	16.5969	15.4288	16.7429	14.7961	14.9908	14.6501	14.0173	15.1368	14.7474	19.0548	18.6411	23.8489	28.9594	29.1298	29.4461	33.2668	32.2204	30.9063	31.5877	30.8819	30.9063	31.758	30.2005	29.3001	28.8621	30.1762	28.2537	26.7692	27.0126
8.62702	10.7562	12.188	15.2717	17.0338	19.42	23.0543	26.0646	27.3495	28.3774	30.1395	31.3142	28.1204	33.4068	32.0485	33.5536	31.6814	30.9838	30.3965	32.7093	30.6167	30.2863	27.3495	27.8267	27.5698	26.8722	26.9824	28.4141	24.5228	26.0646	24.1924	31.6446	35.3524	41.63	43.6858	49.0822	53.4141	55.0661	58.8106	59.141	58.9941	59.6916	58.9574	61.9677	62.6652	58.5903	62.9589	61.4537	60.3524	57.489
17.882	18.1245	24.4287	29.3084	31.2178	38.31	36.0672	41.159	42.7047	43.8262	46.0387	47.5238	51.6458	50.1909	51.8579	49.6454	51.6761	53.1006	52.6459	47.9784	50.888	50.2516	49.5545	49.6454	48.433	47.8875	49.5848	48.3118	44.6445	45.9781	28.6113	32.1877	41.2499	43.1594	49.4635	48.524	47.9784	50.8274	53.1309	50.8274	50.2516	50.3728	50.2213	50.9183	49.2211	46.9782	46.9782	46.8267	45.8568	45.281
2.90405	2.34558	4.021	4.35608	4.46778	5.58472	5.13794	6.14319	8.82386	7.26014	6.0315	8.48877	9.27064	9.71741	8.71216	10.1642	9.27064	8.71216	10.1642	10.3876	12.1747	8.26539	9.71741	8.26539	10.0525	10.0525	11.0577	11.9513	11.9513	11.2811	24.5281	30.4702	36.8145	42.9353	42.98	42.6673	42.3098	43.5161	43.4268	40.9472	42.5332	38.7803	37.8867	38.7356	36.0996	36.0326	34.0891	33.4636	33.9551	32.6818
13.0608	14.757	20.0153	21.457	27.2242	30.2773	27.733	33.0761	36.0444	36.3837	36.1293	40.1153	34.7723	37.9103	37.147	38.8432	38.2495	37.8255	36.4685	41.0483	35.5356	39.4369	37.147	40.285	37.4014	39.0976	32.7368	38.7584	33.6697	40.1153	33.691	34.5391	43.4442	44.7375	48.7872	50.9923	49.9109	49.6141	48.6388	46.1157	46.7942	43.4442	45.098	43.0837	40.285	39.6701	37.7194	37.6982	36.8289	36.7441
13.6933	13.8225	21.5088	24.9968	27.8388	33.7812	35.4605	39.013	38.6901	42.8885	47.6683	48.1204	45.8597	52.8356	50.2519	52.6418	53.4169	51.9313	54.9671	54.5149	52.7064	53.4815	50.8978	55.3546	54.5795	51.9313	53.2877	55.4838	52.9647	53.7398	17.5042	28.5493	31.6174	36.2033	41.3383	42.5333	43.5344	42.9208	46.5056	48.5725	48.0558	49.5414	48.2173	49.7029	47.7006	50.0258	46.1181	49.0893	47.1192	48.1204
17.1094	18.246	23.6899	24.9462	33.8598	35.3553	40.5599	41.5769	45.286	44.5083	49.8325	40.5001	46.0637	44.6877	49.0548	48.5164	45.944	45.7047	43.0725	44.2091	41.4573	39.184	38.526	41.4573	39.9019	35.5946	37.6884	36.3125	34.7571	31.8856	23.0916	27.5185	29.1039	34.6674	35.146	36.3125	37.6585	33.7102	35.8339	35.8938	32.6035	31.8856	30.6592	30.6293	28.386	29.3731	27.3391	25.8734	23.5104	25.3948
[truncated: 10 more columns]

## Sheet: ExtDataFig_1b
L23_LAT1	L23_LAT2	L23_LAT3	L23_LAT4	L23_LAT5	L23_LAT6	L23_LAT7	L23_LAT8	L23_LAT9	L23_LAT10	L23_LAT11	L23_LAT12	L23_LAT13	L23_LAT14	L23_LAT15	L23_LAT16	L23_LAT17	L23_LAT18	L23_LAT19	L23_LAT20	L5_LAT1	L5_LAT2	L5_LAT3	L5_LAT4	L5_LAT5	L5_LAT6	L5_LAT7	L5_LAT8	L5_LAT9	L5_LAT10	L5_LAT11	L5_LAT12	L5_LAT13	L5_LAT14	L5_LAT15	L5_LAT16	L5_LAT17	L5_LAT18	L5_LAT19	L5_LAT20
76.0769	51.8805	37.8941	31.4924	28.1372	25.2525	20.9408	22.2089	18.8453	16.2922	18.0721	15.7545	13.3067	11.5476	15.12	15.1053	12.2308	19.6	6.2	3.33333	31.3131	25.7029	20.9957	20.8622	17.3174	13.2506	13.1562	10.0375	10.0848	8.6043	7.88304	6.40864	7.5514	6.4433	6.33689	5.62587	5.455	5.20643	5.58287	4.23529
95.0667	55.8403	49.5089	46.198	39.9042	31.8523	29.7684	27.5466	26.3017	24.2133	21.5867	19.4165	19.4319	18.262	18.2679	17.6095	15.4678	15.2392	13.6267	13.5276	1	1	10	3.83333	9.6	7.83333	5.46154	9.2381	6.26923	9.81081	6.83673	5.15789	4.75	4.39062	3.94737	4.18349	6.32759	4.41606	3.72078	5.81818
53.1554	43.0174	35.0769	34.0658	30.5878	25.8639	21.7593	20.7613	19.4861	19.1569	18.2845	18.1047	17.8537	15.6029	14.7923	15.8302	12.8622	13.5452	14.474	13.5814	24.72	21.64	20.303	13.1465	14.9688	12.537	11.3725	10.6714	8.20779	8.66121	8.37759	7.25386	7.23755	6.12249	7.28634	5.68763	5.84711	5.58486	5.6055	4.94349
97.5469	73.2965	59.5579	48.8731	45.0198	40.9456	37.1344	34.7143	31.3918	31.3396	25.4	26.1154	21.1667	38	26	19	16	39			17.6154	28.3333	21.1	22.0263	23.7302	20.7015	17.2929	14.2101	15.7302	10.7798	14.5093	13.2843	10.05	8.76617	11.2727	9.9434	10.2991	6.56693
75.6178	55.9149	45.3047	36.0165	31.4985	28.4166	24.6278	22.3815	22.0636	20.2638	17.8532	16.5763	15.681	15.1061	14.188	13.5	10.6279	13.325	8.07692	12.125	19.8421	15.1071	12.16	17.6447	12.7525	9.48413	8.625	10.4099	7.03571	6.95739	6.60187	6.03397	6.12952	5.31304	5.42164	4.64643	4.93565	3.89982	4.30939	4.21822
83.7826	65.9612	61.791	48.3556	43.4853	40.8951	33	33.5915	27.9962	28.7045	27.4496	26.5763	25.8095	21.7546	25.3362	20.9129	20.5714	19.7095	21.5983	19.8232	4	26.1818	35.8	17.75	14.1429	17.5	17.5128	16.1148	12.1719	10.1798	11.1224	10.2453	10.7132	9.00617	9.29412	8.76923	8.30667	8.72727	7.01345	7.20942
71.881	53.4319	44.886	39.002	31.1282	30.3087	25.6687	25.0412	22.6706	23.0616	20.6437	18.5728	17.0984	17.2832	14.5593	15.9914	14.8247	16.4774	14.2426	13.5912	28.3106	20.1307	21.9801	16.1271	12.3548	11.4985	10.5649	9.18222	8.70426	9.22824	8.11135	7.06993	7.30175	6.74235	6.56358	6.0346	5.42086	5.36255	4.69141	4.56338
