# Supplementary material for: A role for the cortex in sleep-wake regulation
Source: Nat Neurosci. Author manuscript; Available in PMC 2021 Dec 19. (PMC7612118; doi:10.1038/s41593-021-00894-6)
Supplement: EMS140496_SD_ED-9 [file EMS140496-supplement-EMS140496_SD_ED_9.xlsx]

## Sheet: ExtDataFig9_frontal
Genotype	fro_bin_1	fro_bin_2	fro_bin_3	fro_bin_4	fro_bin_5	fro_bin_6	fro_bin_7	fro_bin_8	fro_bin_9	fro_bin_10	fro_bin_11	fro_bin_12	fro_bin_13	fro_bin_14	fro_bin_15	fro_bin_16	fro_bin_17	fro_bin_18	fro_bin_19	fro_bin_20	fro_bin_21	fro_bin_22	fro_bin_23	fro_bin_24	fro_bin_25	fro_bin_26	fro_bin_27	fro_bin_28	fro_bin_29	fro_bin_30	fro_bin_31	fro_bin_32	fro_bin_33	fro_bin_34	fro_bin_35	fro_bin_36	fro_bin_37	fro_bin_38	fro_bin_39	fro_bin_40	fro_bin_41	fro_bin_42	fro_bin_43	fro_bin_44	fro_bin_45	fro_bin_46	fro_bin_47	fro_bin_48	fro_bin_49
1	NaN	NaN	1.38533	1.32986	1.2568	1.22443	1.16616	1.14293	1.11763	1.10545	1.11592	1.02328	0.999104	0.973188	0.933603	0.856224	0.775207	0.689923	0.6542	0.643912	0.635209	0.670195	0.723994	0.800492	0.833833	0.887183	0.943905	1.03195	1.07143	1.11829	1.20962	1.26346	1.35313	1.38369	1.42337	1.47537	1.46132	1.46063	1.49483	1.47215	1.45329	1.42741	1.35295	1.29526	1.19991	1.17903	1.12686	1.0819	1.0679
1	NaN	NaN	1.30228	1.2885	1.30802	1.32189	1.27519	1.26523	1.24316	1.15998	1.19036	1.16697	1.10835	1.09856	1.07955	1.09335	1.03192	0.977101	0.89473	0.814348	0.823833	0.80561	0.82952	0.894831	0.982739	1.08374	1.13277	1.23475	1.25493	1.22755	1.31861	1.35524	1.37498	1.46695	1.58267	1.50431	1.48255	1.5429	1.49489	1.35825	1.3468	1.31544	1.24916	1.15548	1.08439	1.06059	1.08642	1.03666	0.97703
1	NaN	NaN	1.13955	1.15004	1.14764	1.11737	1.14355	1.1402	1.10799	1.05889	1.02307	1.00633	1.0669	1.05013	0.954666	0.879217	0.879874	0.837901	0.878125	0.908731	0.956948	1.0309	1.03134	1.03624	1.08325	1.05122	1.08203	1.13824	1.17646	1.25212	1.27923	1.33702	1.40443	1.47151	1.52006	1.56741	1.60439	1.67206	1.68564	1.64826	1.61542	1.62766	1.54814	1.47647	1.44143	1.35187	1.29692	1.29391	1.19982
1	NaN	NaN	1.30797	1.06602	0.989931	1.01353	0.999349	0.985624	0.962353	0.939675	0.966205	0.953377	0.944412	0.96819	0.93484	0.841143	0.849468	0.820683	0.831962	0.861508	0.856065	0.88919	0.919719	0.993078	1.02042	1.05659	1.0998	1.10836	1.11059	1.20414	1.27816	1.33555	1.42934	1.45629	1.48784	1.53573	1.6008	1.58779	1.59222	1.5395	1.54423	1.59559	1.5522	1.47515	1.40972	1.36595	1.3512	1.27053	1.16865
1	NaN	NaN	1.21491	1.2299	1.20772	1.1896	1.18879	1.15696	1.11406	1.05947	1.03095	1.01549	0.971877	0.931765	0.912249	0.860573	0.813476	0.80905	0.813569	0.839676	0.900501	0.889729	0.921237	0.998338	1.06529	1.06608	1.12189	1.16679	1.14503	1.24567	1.29452	1.40998	1.46076	1.54836	1.68708	1.77648	1.93913	1.96944	1.96176	1.94891	1.93269	1.85429	1.74158	1.62859	1.59349	1.51548	1.38661	1.32026	1.27376
3	NaN	NaN	1.54912	1.55014	1.51559	1.40102	1.3089	1.25608	1.23152	1.15314	1.11246	1.11248	1.09398	1.13825	1.03225	0.93344	0.746991	0.662441	0.675997	0.665295	0.710355	0.81073	0.910574	1.08441	1.16822	1.16348	1.16106	1.12593	1.14255	1.16217	1.15731	1.20257	1.24811	1.19884	1.25491	1.22095	1.13233	1.08564	1.00202	0.93532	0.911448	0.904524	0.929795	0.960735	1.02652	1.0493	1.04335	1.11014	1.14515
3	NaN	NaN	1.62122	1.5859	1.61949	1.59748	1.57305	1.53139	1.4708	1.43858	1.44411	1.46406	1.41681	1.39733	1.3071	1.05138	0.816218	0.722977	0.767282	0.851071	0.938391	1.08051	1.05396	1.09425	1.10844	1.11749	1.18451	1.20379	1.17976	1.19991	1.21199	1.2401	1.23358	1.19632	1.20543	1.16422	1.10892	1.08106	1.0581	1.02996	1.07906	1.10876	1.1122	1.1472	1.20225	1.18365	1.18786	1.18073	1.16773
3	NaN	NaN	1.10207	1.04854	1.08948	1.13055	1.13744	1.13603	1.15105	1.14216	1.12998	1.05371	1.07279	1.01037	0.939867	0.815895	0.742191	0.7001	0.717282	0.721185	0.773904	0.837604	0.872376	0.884112	0.886292	0.935352	0.948356	1.03365	1.09719	1.06887	1.07739	1.06423	0.982267	0.95142	0.943138	0.973225	0.990407	1.00907	0.999741	1.02817	1.06862	1.09868	1.09961	1.06665	1.01379	0.947806	0.941221	0.901753	0.899156
3	NaN	NaN	0.818642	0.805198	0.864692	0.952607	1.03889	1.11222	1.14238	1.14471	1.15635	1.16026	1.13975	1.11385	1.02641	0.903024	0.845609	0.85623	0.90498	0.915858	0.940665	0.994621	1.03652	1.08595	1.10836	1.18064	1.21285	1.23669	1.28097	1.27415	1.30872	1.34514	1.33725	1.30113	1.2688	1.28297	1.29354	1.33954	1.39047	1.44473	1.4763	1.41083	1.36662	1.30568	1.30934	1.25821	1.19434	1.19774	1.17267
3	NaN	NaN	1.02669	1.12123	1.06599	1.03559	0.961702	0.934784	0.894331	0.856311	0.831198	0.792871	0.817049	0.807318	0.78113	0.750443	0.701195	0.677206	0.681783	0.716645	0.768745	0.808818	0.874989	0.882754	0.882432	0.936442	0.944303	1.01712	1.09852	1.10499	1.14231	1.1862	1.1273	1.10806	1.1097	1.14337	1.15511	1.1753	1.19111	1.26212	1.29253	1.29806	1.23582	1.20642	1.12342	1.04419	1.02658	1.01494	0.96154
3	NaN	NaN	1.42189	1.34041	1.26089	1.21719	1.23354	1.23311	1.21748	1.18979	1.18154	1.19277	1.16323	1.15058	1.1383	1.13977	1.13625	1.16253	1.07115	1.09815	1.14297	1.1805	1.19521	1.23739	1.18342	1.21933	1.20931	1.27642	1.30329	1.2381	1.2365	1.27674	1.33959	1.34528	1.34032	1.41793	1.40189	1.34955	1.34951	1.33815	1.32198	1.29521	1.21567	1.1841	1.1555	1.11668	1.12924	1.1014	1.09571
3	NaN	NaN	1.95116	1.52985	1.49015	1.54663	1.59012	1.66704	1.705	1.63573	1.60036	1.50916	1.41438	1.28496	1.20901	1.1243	1.02206	1.01357	0.991591	1.06975	1.14547	1.21441	1.26292	1.26237	1.23429	1.25534	1.31906	1.37173	1.39162	1.42791	1.43527	1.35712	1.1982	1.0608	0.964361	0.899248	0.858577	0.871292	0.905112	0.984564	1.0401	1.07466	1.11877	1.13678	1.10079	1.13483	1.13939	1.15219	1.18241
3	NaN	NaN	0.705219	0.720719	0.952482	1.13216	1.21791	1.2555	1.27558	1.28872	1.2839	1.25098	1.23434	1.20938	1.23304	1.20926	1.14408	1.10107	1.08114	1.07195	1.09635	1.17259	1.23917	1.28963	1.36712	1.32183	1.37658	1.38981	1.39216	1.43782	1.40503	1.36615	1.35558	1.31786	1.25574	1.17555	1.11409	1.12168	1.15222	1.13884	1.1888	1.25512	1.30848	1.32774	1.35159	1.38139	1.39527	1.37567	1.33935
[truncated: 72 more columns]

## Sheet: ExtDataFig9_occipital
Genotype	occ_bin_1	occ_bin_2	occ_bin_3	occ_bin_4	occ_bin_5	occ_bin_6	occ_bin_7	occ_bin_8	occ_bin_9	occ_bin_10	occ_bin_11	occ_bin_12	occ_bin_13	occ_bin_14	occ_bin_15	occ_bin_16	occ_bin_17	occ_bin_18	occ_bin_19	occ_bin_20	occ_bin_21	occ_bin_22	occ_bin_23	occ_bin_24	occ_bin_25	occ_bin_26	occ_bin_27	occ_bin_28	occ_bin_29	occ_bin_30	occ_bin_31	occ_bin_32	occ_bin_33	occ_bin_34	occ_bin_35	occ_bin_36	occ_bin_37	occ_bin_38	occ_bin_39	occ_bin_40	occ_bin_41	occ_bin_42	occ_bin_43	occ_bin_44	occ_bin_45	occ_bin_46	occ_bin_47	occ_bin_48	occ_bin_49
1	NaN	NaN	1.24267	1.24379	1.15499	1.13871	1.09457	1.05414	1.07325	1.11475	1.18915	1.22069	1.2446	1.22155	1.1763	1.1534	1.03004	1.00208	1.02115	1.01484	0.989771	1.00437	0.999385	1.01992	1.0258	1.0553	1.12053	1.21182	1.30484	1.38794	1.51379	1.59872	1.71122	1.80095	1.86168	1.9871	1.97153	1.92163	1.93551	1.87667	1.79922	1.72226	1.65303	1.57729	1.51835	1.51823	1.47198	1.41009	1.3831
1	NaN	NaN	0.771024	0.729295	0.838258	0.886472	0.921478	0.996229	1.02465	1.07044	1.0929	1.15646	1.13531	1.07697	1.11814	1.08691	1.07854	1.02994	0.949935	0.939569	0.938462	0.93505	0.980747	1.01945	1.01409	1.0634	1.07812	1.13243	1.17152	1.18951	1.29699	1.3829	1.4735	1.61224	1.69257	1.69947	1.68046	1.70126	1.69896	1.5799	1.46788	1.43066	1.44052	1.33585	1.19142	1.17562	1.19891	1.19742	1.17664
1	NaN	NaN	0.878355	0.891722	0.933495	0.985331	1.04241	1.12481	1.17475	1.22512	1.21343	1.22157	1.27373	1.21773	1.08821	0.9745	0.891763	0.832468	0.871687	0.941283	1.03132	1.11077	1.13787	1.20962	1.21706	1.17575	1.22465	1.26375	1.281	1.37421	1.47316	1.54238	1.62431	1.74459	1.84316	1.93167	1.92792	1.97513	1.93982	1.86058	1.79301	1.77442	1.69828	1.63602	1.57664	1.52989	1.51179	1.48514	1.43632
1	NaN	NaN	1.3257	1.04565	0.831236	0.847768	0.882555	0.882884	0.888262	0.957426	0.976438	1.01899	1.02862	1.01625	0.978897	0.937184	0.940842	0.888103	0.880341	0.90226	0.960704	0.966739	0.990513	1.04402	1.0451	1.06193	1.09557	1.12554	1.17656	1.25212	1.31996	1.42691	1.48629	1.51362	1.60194	1.67174	1.73023	1.68695	1.68857	1.61917	1.55378	1.5932	1.53775	1.4578	1.42129	1.35408	1.32253	1.36371	1.34229
1	NaN	NaN	0.959891	0.826945	0.873297	0.924671	1.00314	1.04736	1.08893	1.07502	1.11034	1.13928	1.07155	1.08789	1.12042	1.10664	1.06114	1.07058	1.03999	1.06815	1.10525	1.08408	1.10664	1.11452	1.08503	1.07196	1.13636	1.17301	1.20087	1.30865	1.41101	1.55334	1.69013	1.85697	2.01772	2.10459	2.28958	2.34389	2.33161	2.30775	2.28964	2.20131	2.11382	1.9814	1.89641	1.78702	1.71368	1.61606	1.57161
3	NaN	NaN	1.37503	1.40875	1.30193	1.2037	1.18026	1.19927	1.20568	1.24789	1.26802	1.25732	1.21723	1.19425	1.02205	0.893132	0.682494	0.55628	0.556208	0.623122	0.730385	0.848697	0.986335	1.11148	1.22903	1.29275	1.31029	1.30113	1.34819	1.31973	1.36379	1.44588	1.52071	1.55236	1.58354	1.46923	1.3555	1.26746	1.16849	1.12301	1.12233	1.0774	1.08417	1.12861	1.12317	1.12223	1.10691	1.12257	1.12785
3	NaN	NaN	1.69447	1.5874	1.58344	1.50357	1.41681	1.50364	1.53741	1.61013	1.71496	1.76109	1.71719	1.72039	1.45704	1.09207	0.857173	0.708095	0.727485	0.779147	0.929884	1.07769	1.13826	1.22023	1.29645	1.43079	1.43563	1.42025	1.50322	1.52844	1.61559	1.69741	1.66451	1.57173	1.52657	1.4595	1.36881	1.29435	1.21291	1.11713	1.09762	1.06398	1.04067	1.07783	1.09755	1.09851	1.15368	1.17305	1.15024
3	NaN	NaN	1.30195	1.25406	1.24996	1.2315	1.22623	1.22731	1.26472	1.26942	1.26472	1.18367	1.12268	1.04267	1.01051	0.957445	0.832494	0.761945	0.788527	0.813247	0.878789	0.938395	0.968547	1.02407	1.08216	1.10512	1.15961	1.25269	1.35319	1.39981	1.39397	1.38321	1.30558	1.25631	1.15652	1.15625	1.13123	1.10395	1.12299	1.09023	1.1115	1.12944	1.10991	1.10549	1.10537	1.05833	1.08592	1.07443	1.05891
3	NaN	NaN	0.768632	0.78401	0.801204	0.825891	0.876451	0.939154	0.992414	1.02073	1.06434	1.08488	1.07558	1.07249	1.03291	0.94988	0.909299	0.916423	0.972333	0.987819	1.03433	1.04178	1.07016	1.1166	1.16128	1.17072	1.16847	1.19249	1.25973	1.31792	1.37009	1.41752	1.40318	1.35714	1.25012	1.22358	1.21659	1.20327	1.2435	1.25597	1.26242	1.2729	1.2943	1.27694	1.28484	1.24501	1.24956	1.28017	1.26311
3	NaN	NaN	0.749881	0.873141	0.91204	0.925151	0.99028	0.963149	0.922178	0.868772	0.831112	0.814851	0.800256	0.765381	0.713182	0.645855	0.568588	0.504746	0.465004	0.498087	0.563924	0.61394	0.696926	0.725136	0.777233	0.794068	0.82699	0.891385	0.987146	1.04544	1.12902	1.1619	1.0895	1.07054	1.0247	1.01845	1.0103	0.999325	0.968	0.948567	0.961053	0.965877	0.940541	0.927289	0.92376	0.873847	0.850098	0.824512	0.811618
3	NaN	NaN	1.16183	1.08671	1.06864	1.12382	1.14888	1.18016	1.29514	1.30614	1.36025	1.26897	1.15015	1.09421	1.05288	1.04858	1.04706	0.984066	0.955624	0.944455	0.967054	1.00195	1.01503	1.03599	1.02613	1.06638	1.14001	1.23125	1.27263	1.26163	1.28808	1.39711	1.46709	1.55003	1.49776	1.42924	1.43581	1.39639	1.34124	1.36108	1.33479	1.35741	1.30643	1.20965	1.18541	1.18762	1.18297	1.14624	1.17656
3	NaN	NaN	0.926203	0.886391	0.929299	1.01343	1.07426	1.09609	1.20408	1.24695	1.30297	1.31704	1.27218	1.15609	1.06927	0.986976	0.968501	0.982936	1.07288	1.16622	1.24524	1.389	1.44882	1.49607	1.51946	1.52774	1.56983	1.61999	1.63008	1.63575	1.58918	1.45716	1.25207	1.11616	0.960227	0.881594	0.817238	0.82086	0.842945	0.891378	0.942752	0.991661	1.0275	1.0753	1.08454	1.15196	1.17445	1.17383	1.15599
3	NaN	NaN	0.891016	0.890249	1.00721	1.05677	1.06279	1.13532	1.23324	1.30087	1.27967	1.2882	1.30684	1.2818	1.22047	1.18175	1.08831	1.00876	1.04352	1.08847	1.10996	1.16473	1.20185	1.23686	1.34231	1.36769	1.38171	1.41692	1.50342	1.57875	1.60865	1.60676	1.59002	1.48875	1.34442	1.25374	1.14854	1.07091	1.03974	1.03502	1.04711	1.10315	1.13898	1.17798	1.188	1.22607	1.26687	1.26591	1.27727
[truncated: 72 more columns]
