# Supplementary material for: A role for the cortex in sleep-wake regulation
Source: Nat Neurosci. Author manuscript; Available in PMC 2021 Dec 19. (PMC7612118; doi:10.1038/s41593-021-00894-6)
Supplement: EMS140496_SD_ED-7 [file EMS140496-supplement-EMS140496_SD_ED_7.xlsx]

## Sheet: ExtDataFig_7a
Genotypes	WAKE_postSD_18h	NREM_postSD_18h	REM_postSD_18h
3	10.2278	6.54222	0.886667
3	10.3433	5.95667	1.27889
3	9.66333	6.74	1.29333
3	11.6233	5.39333	0.687778
1	6.53556	9.48111	1.51667
1	8.67444	7.46889	1.34667
3	9.26222	7.12889	1.22667
3	9.24556	7.17889	1.21
3	9.18889	7.11778	1.14444
1	7.13333	9.22222	1.18667
1	8.31111	7.77778	1.30889
1	6.42222	9.2	1.45889
3	9.63333	6.59222	1.20556
1	7.28111	8.92444	1.36778
3	11.8433	4.98111	0.795556

## Sheet: ExtDataFig_7b
Genotype	SD_1	SD_3	SD_5	SD_7	SD_9	SD_11	SD_13	SD_15	SD_17	SD_19	SD_21	SD_23
1	0	1.46667	4.46667	99.2667	84.4667	69	48.2667	59	66.3333	65.4667	48.6667	28.4
1	1.8	1	4.26667	89.4	81.1333	70.4	3.53333	24.7333	39	51.2	56.2667	32.4667
1	0	1.46667	2.53333	88.5333	84.4	73.5333	38.0667	30.5333	65.8	61.3333	64.3333	46.8
1	0	0.6	4.4	85	81.5333	69.6	17.4	44.4667	39.8	62.6	60.9333	5.33333
1	0	0.933333	7.13333	80.7333	81.2667	73.4667	46.8	42.4	47.8	59.6	58.5333	61.4
1	0	0	0	83.1333	77.0667	74.9333	7	40.0667	66.5333	45	87.2	54.5333
3	0	0.0666667	1.46667	91.3333	93	74.5333	0	0	41	59.5333	4.6	28.5333
3	0	9.4	4.13333	86.3333	80.1333	48.6	0	24.4	5.86667	39.4	67.8	4.86667
3	0	0.8	0	101.333	89.7333	58	1.06667	32.8	6.13333	46.2	35.4667	33.6667
3	0	0.4	0	100.733	76.0667	69	0	0	0	11.6667	51.2667	14.8667
3	0	0.2	9.33333	95.8	78.9333	57.2667	6.2	28.0667	27.8667	41.0667	46.3333	46.2
3	0	0	1.73333	79.3333	85.8667	77.3333	1.4	39.0667	33.9333	56.1333	34.3333	23.3333
3	0.133333	5	19.5333	93.8	75.8	78.8667	9.13333	31.2	40.7333	25.6	42	29.9333
3	0	0.2	4.73333	87.8667	74.3333	73.2	16.0667	33.9333	18.0667	33.8667	25.6	32.6
3	0	0.733333	1.73333	81.5333	81.5333	60.3333	1.6	0	0	0	73.8667	0

## Sheet: ExtDataFig_7c
Genotype	NREM_rebound_LIGHT	NREM_rebound_DARK
1	35.5333	68.7333
1	49.6	14.5333
1	28.6667	51.2
1	36	-11.7333
1	16.3333	31.1333
1	14.0667	99.8667
3	44	93.4667
3	29.8667	74.1333
3	50.8667	51.4
3	27.9333	-9.46667
3	29.6	31.4667
3	27.8	69
3	33.4	141.6
3	31.5333	52.0667
3	24.8	13.7333

## Sheet: ExtDataFig_7d
Genotype	NREM_episode_diff
1	8.34222
1	4.69667
1	0.8
1	6.52222
1	1.20556
1	3.79444
3	7.1
3	3.9
3	12.3778
3	7.8
3	3.73333
3	0.616667
3	-2.79444
3	-2.08333
3	8.25556
