# Supplementary material for: A role for the cortex in sleep-wake regulation
Source: Nat Neurosci. Author manuscript; Available in PMC 2021 Dec 19. (PMC7612118; doi:10.1038/s41593-021-00894-6)
Supplement: EMS140496_SD_ED-5 [file EMS140496-supplement-EMS140496_SD_ED_5.xlsx]

## Sheet: ExtDataFig_5_frontal
Genotype	fro_bin_17	fro_bin_18	fro_bin_19	fro_bin_20	fro_bin_21	fro_bin_22	fro_bin_23	fro_bin_24	fro_bin_25	fro_bin_26	fro_bin_27	fro_bin_28	fro_bin_29	fro_bin_30	fro_bin_31	fro_bin_32	fro_bin_33	fro_bin_34	fro_bin_35	fro_bin_36	fro_bin_37	fro_bin_38	fro_bin_39	fro_bin_40	fro_bin_41
1	2.42141	2.41886	2.33757	2.18752	2.12334	2.14446	2.20642	2.31597	2.77047	3.29413	3.9597	4.38797	4.38731	4.38144	4.29058	3.66041	2.98386	2.5206	2.18245	1.81064	1.49529	1.29055	1.17558	1.02785	0.94454
1	2.26429	2.21908	2.14622	2.17226	2.20551	2.08586	2.04776	2.16599	2.45175	2.65881	2.88762	3.18568	3.48112	3.52771	3.16088	2.96566	2.6237	2.289	2.01134	1.68005	1.51272	1.41432	1.30714	1.1848	0.975354
1	2.30436	2.1685	2.14435	2.09228	1.94508	1.98065	2.1162	2.23013	2.3171	2.73748	3.05738	3.27853	3.41138	3.16011	3.08427	2.71909	2.48833	2.18496	1.89323	1.63119	1.38117	1.29375	1.10464	0.967253	0.902729
1	2.62096	2.36868	2.23094	2.2879	2.18721	2.21608	2.10724	2.23911	2.54072	2.79607	3.08456	3.12379	3.28622	3.14963	3.01868	2.74609	2.32164	1.963	1.69679	1.45336	1.3129	1.18218	1.06879	0.962165	0.935874
1	2.35333	2.23689	2.31168	2.15217	2.01464	2.13974	2.25798	2.40428	2.70852	3.06749	3.29094	3.35622	3.33616	3.17628	2.89325	2.72899	2.40597	1.99063	1.75603	1.61764	1.35084	1.23202	1.14966	1.04678	0.997902
3	2.42366	3.0985	3.70546	4.25615	4.66757	4.56937	4.66569	4.68507	4.21365	4.08119	3.4528	3.15918	3.03718	2.87646	2.47362	2.20226	1.98264	1.8169	1.66751	1.58808	1.55519	1.56262	1.46633	1.29722	1.32848
3	2.43067	2.57584	2.98853	3.31479	4.13142	5.04945	5.51421	5.67039	5.23632	4.5154	3.83997	3.28409	2.76843	2.3347	1.95344	1.7822	1.70028	1.47346	1.38239	1.2478	1.11222	1.10907	1.04265	1.07602	1.12737
3	2.8778	3.12473	3.09196	3.1642	3.35024	3.44434	3.89527	4.28894	4.27846	4.03949	3.6626	3.2575	2.88009	2.47181	2.26571	2.04793	1.85212	1.58824	1.38636	1.3102	1.24576	1.15876	1.12429	1.09124	1.09568
3	2.7087	2.71617	2.67008	2.72466	2.87071	3.47609	3.61229	3.44876	3.42085	3.42891	3.62806	3.42605	3.37013	3.18882	2.62669	2.46688	2.22516	1.87684	1.61273	1.35882	1.26357	1.14699	1.02712	0.892673	0.829659
3	2.57956	2.68073	2.64938	2.62416	2.73693	3.03086	3.5832	4.23591	4.52211	4.59917	4.36711	3.90249	3.49416	3.07914	2.71693	2.46218	1.97656	1.81267	1.67207	1.40241	1.22706	1.18592	1.12055	1.04821	0.918612
3	1.87013	2.18695	2.57463	3.37706	4.17202	5.30324	6.37008	6.44488	5.59726	4.70502	3.74682	3.16222	2.59729	2.27015	1.90803	1.71647	1.57862	1.41524	1.32933	1.28966	1.25176	1.20678	1.21478	1.26961	1.32113
3	2.56084	2.39731	2.78583	3.18711	3.54178	4.22466	4.9732	4.80631	4.39477	3.93437	3.68142	3.46912	3.15251	2.72879	2.33459	2.02444	1.76399	1.4492	1.32576	1.18376	1.05025	0.968542	0.848912	0.769523	0.735782
3	2.33611	2.57531	2.81858	3.54432	3.81559	4.2029	4.56562	4.22083	3.85567	3.62821	3.33574	3.08266	2.90002	2.63846	2.45851	2.24894	2.0791	2.09325	1.991	1.8003	1.62723	1.45653	1.36516	1.35895	1.45298

## Sheet: ExtDataFig_5_occipital
Genotype	occ_bin_17	occ_bin_18	occ_bin_19	occ_bin_20	occ_bin_21	occ_bin_22	occ_bin_23	occ_bin_24	occ_bin_25	occ_bin_26	occ_bin_27	occ_bin_28	occ_bin_29	occ_bin_30	occ_bin_31	occ_bin_32	occ_bin_33	occ_bin_34	occ_bin_35	occ_bin_36	occ_bin_37	occ_bin_38	occ_bin_39	occ_bin_40	occ_bin_41
1	0.900296	0.895032	0.898194	0.956736	0.997198	1.23733	1.542	1.90603	2.78179	4.01015	5.52877	6.59653	7.08002	7.44785	7.82459	6.84595	5.51558	4.56148	3.80218	3.07025	2.44673	2.10521	1.76683	1.47421	1.37349
1	1.18681	1.13904	1.12184	1.102	1.10348	1.14105	1.2597	1.50034	1.90303	2.46077	2.96272	3.51995	4.22256	4.59752	4.45269	4.37585	3.92897	3.51227	3.04892	2.4214	2.09079	1.94229	1.72499	1.46313	1.22354
1	1.45982	1.42773	1.30594	1.30167	1.48264	1.65763	1.93155	2.26094	2.76207	3.54051	4.11537	4.7356	5.29733	5.55596	5.5998	4.94608	4.33814	3.50455	2.92185	2.62054	2.16928	1.93809	1.5545	1.29407	1.16059
1	1.33349	1.18751	1.15637	1.24061	1.293	1.43786	1.68538	2.00665	2.58296	3.25094	4.02745	4.62564	5.20567	5.5028	5.30266	4.86202	4.18273	3.65289	3.04772	2.36518	1.98417	1.80501	1.60142	1.37441	1.18425
1	1.00055	1.00991	1.10573	1.17587	1.28342	1.56234	1.95035	2.57914	3.55034	4.59711	5.63661	6.35236	6.61221	6.69823	6.16987	5.73092	4.86161	3.88962	3.37108	2.76345	2.20988	1.94213	1.59441	1.32368	1.19913
3	2.24142	2.60228	3.09452	3.14811	2.88591	2.68387	2.6874	2.83213	3.00685	3.45552	3.72517	4.16074	4.60713	4.77504	4.47152	3.77882	3.38379	3.13482	2.70418	2.13671	1.80779	1.7239	1.52467	1.35922	1.32034
3	2.15275	2.35905	2.41225	2.69136	2.91481	3.16755	3.19406	3.25496	3.19396	3.45638	4.04232	4.48284	4.48336	4.21429	3.90694	3.49912	3.21154	2.74749	2.27954	2.01243	1.85111	1.64715	1.39581	1.3256	1.2572
3	2.03929	1.98237	2.08981	2.14139	2.14694	2.25513	2.58284	2.8957	3.37415	3.93654	4.39828	4.7402	4.6479	4.49042	4.17145	3.8441	3.59341	3.06282	2.62998	2.302	2.0458	1.72982	1.5605	1.37275	1.2485
3	1.57539	1.56341	1.57315	1.74459	1.88311	2.19591	2.34884	2.63838	3.3068	3.952	4.31546	4.5194	5.08568	5.20674	4.83436	4.69883	4.24625	3.68483	3.10089	2.68136	2.41085	2.10768	1.88155	1.52148	1.42334
3	2.38191	2.47106	2.74232	2.95386	3.07131	2.95785	2.79583	2.95829	3.09447	3.54566	3.83097	3.80207	3.9039	3.89274	3.58967	3.20059	2.7418	2.52634	2.30828	2.01222	1.7903	1.5934	1.47777	1.33521	1.14368
3	1.37152	1.4856	1.66318	1.92313	2.24061	2.70724	3.33331	4.30869	5.08967	5.37844	5.73013	5.57786	5.19845	4.66821	3.98305	3.52062	3.00191	2.55092	2.17449	1.8605	1.61462	1.41008	1.30508	1.17878	1.00878
3	1.97179	2.05478	2.2369	2.36611	2.49047	2.66692	3.03745	3.41179	3.89102	4.23933	4.4493	4.61742	4.67715	4.35299	3.94734	3.44185	2.95149	2.4583	2.24382	2.0479	1.76327	1.59726	1.36038	1.21466	1.11919
3	2.29409	2.475	2.50166	2.51634	2.40065	2.40924	2.58266	2.92902	3.28732	3.58071	3.98145	3.97988	3.83844	3.60446	3.33166	3.11958	2.5327	2.11959	1.97059	1.74444	1.57981	1.35514	1.2541	1.15517	1.08716
