# Supplementary material for: A role for the cortex in sleep-wake regulation
Source: Nat Neurosci. Author manuscript; Available in PMC 2021 Dec 19. (PMC7612118; doi:10.1038/s41593-021-00894-6)
Supplement: EMS140496_SD_ED-8 [file EMS140496-supplement-EMS140496_SD_ED_8.xlsx]

## Sheet: ExtDataFig_8a
Genotype	L23_Min_30	L23_Min_60	L23_Min_90	L23_Min_120	L23_Min_150	L23_Min_180	L23_Min_210	L23_Min_240	L23_Min_270	L23_Min_300	L23_Min_330	L23_Min_360	L5_Min_30	L5_Min_60	L5_Min_90	L5_Min_120	L5_Min_150	L5_Min_180	L5_Min_210	L5_Min_240	L5_Min_270	L5_Min_300	L5_Min_330	L5_Min_360
1	1.58701	1.26082	1.19216	1.1326	1.06848	1.03295	1.17993	0.994954	0.911992	0.920376	0.88013	0.850646	1.55596	1.27035	1.16826	1.06569	1.02707	1.01712	1.07564	0.947143	0.856948	0.802877	0.76452	0.765943
1	1.58339	1.21297	1.12788	1.06614	1.0468	1.00349	0.964326	0.895792	0.976394	0.930976	0.979055	0.849253	1.5075	1.30856	1.16381	1.07393	1.0203	1.0502	1.04594	0.890726	1.01815	0.901331	0.960965	0.808352
1	1.55372	1.31017	1.28816	1.18737	1.01718	1.00269	1.00147	1.13721	1.08507	0.92952	1.00603	0.971604	1.56626	1.37091	1.22146	1.13777	0.996738	0.99612	0.997342	1.25161	1.1835	0.99975	1.0029	1.06553
1	1.50289	1.292	1.1736	1.15196	0.980211	0.889447	0.886959	0.992318	1.06183	0.853934	0.831204	0.996404	1.50017	1.27618	1.07035	1.17079	0.959788	0.833004	0.809587	1.00118	1.03655	0.721054	0.763991	0.889623
1	1.60683	1.32766	1.27788	1.05685	1.05139	0.953322	1.0335	0.927799	0.854274	1.00808	0.862138	0.981108	1.53616	1.17582	1.20296	0.990993	0.979141	0.8757	0.963213	0.875351	0.819611	0.939778	0.792051	0.946602
3	1.27856	1.16364	1.14608	1.13633	1.13416	1.06702	1.1251	1.00978	1.13388	0.989368	0.929579	0.936931	1.32804	1.07964	1.01676	0.994111	1.06728	0.95038	0.98914	0.885781	0.928498	0.97433	0.868464	0.984356
3	1.18719	1.09702	1.06023	1.03827	1.0517	1.05837	0.940457	0.916989	0.90588	0.919796	0.887292	0.94701	1.19376	1.05514	1.03276	0.963669	0.993509	1.05378	0.899516	0.925289	0.898726	0.904128	0.857848	1.01103
3	1.3426	1.15216	1.04102	1.02831	0.998979	0.918505	1.10276	0.986634	0.885304	0.939272	0.892755	0.831008	1.27207	1.13991	0.98398	0.977293	0.940109	0.871112	1.04649	0.944798	0.810094	0.894522	0.841686	0.761779
3	1.35334	1.16733	1.12039	1.06672	0.986675	1.14184	1.00735	1.12968	1.03558	0.905509	1.08161	0.947671	1.34778	1.15396	1.10596	1.0459	0.968984	1.18192	0.984792	1.16336	1.01569	0.90321	1.09022	0.946303
3	1.49171	1.29682	1.19904	1.09776	0.985633	0.949147	0.916802	0.9669	1.07098	0.958351	0.913808	0.988035	1.33539	1.08215	1.0264	0.926851	0.827908	0.814593	0.807442	0.845452	1.01765	0.907724	0.858799	0.97299

## Sheet: ExtDataFig_8b
Genotype	fro_T1	fro_T2	fro_T3	fro_T4	fro_T5	fro_T6	fro_T7	fro_T8	fro_T9	fro_T10	fro_T11	fro_T12	occ_T1	occ_T2	occ_T3	occ_T4	occ_T5	occ_T6	occ_T7	occ_T8	occ_T9	occ_T10	occ_T11	occ_T12
1	1.86261	1.46969	1.34652	1.08033	1.12771	0.951662	1.02645	0.766209	0.951578	0.952373	0.731481	0.773384	1.69121	1.38672	1.41684	1.2987	1.36315	1.17883	1.15894	1.01133	1.18989	1.16614	0.968921	0.9998
1	1.75236	1.27193	1.02486	1.10057	0.849468	0.967779	0.754679	0.859618	0.950516	0.749809	0.896783	0.751421	1.34532	0.996826	0.9511	0.898246	0.77929	0.811261	0.770565	0.735946	0.879854	0.734748	0.801389	0.729095
1	1.79196	1.26995	1.30658	1.21856	1.14804	1.05512	1.22776	1.00383	0.922275	1.03205	0.952684	0.971371	1.21989	1.1514	1.26964	1.18709	1.14861	1.2154	1.30637	1.17506	1.04706	1.14612	1.15974	1.14319
1	1.96307	1.36674	1.16883	1.07307	1.02519	1.03955	0.972374	0.857101	0.965041	0.889279	0.875416	0.732588	1.30024	1.07528	0.999773	1.06847	1.14106	1.1795	1.09281	1.0191	1.16608	1.08399	1.05529	0.956969
1	1.65874	1.33183	1.35108	1.21757	0.97547	0.987604	1.00868	1.20314	1.09497	0.902656	0.973128	0.977308	1.49535	1.27409	1.27155	1.18293	0.975351	0.965608	1.07098	1.13425	0.999783	0.868498	0.910682	1.00839
3	1.29405	1.10848	1.09743	1.055	0.909655	0.924931	0.9584	0.92023	0.991616	0.846211	0.87934	0.6261	1.34313	1.10466	1.0569	1.06096	1.0037	0.934984	0.928931	0.969535	0.994421	0.909301	0.928359	0.911823
3	1.50155	1.24972	1.03049	1.08602	1.04977	1.03534	0.981407	1.02136	0.98706	0.965273	0.942658	0.90384	1.40871	1.15276	1.11902	1.10307	1.18448	0.980454	0.939388	1.02013	0.962465	0.894027	1.03893	0.905569
3	1.25582	0.980789	0.935003	0.925063	0.854582	0.798643	0.85918	0.845452	0.788298	0.92168	0.766968	0.847717	2.43337	1.14821	1.18689	1.15004	1.05738	1.10959	1.19195	1.07589	0.889735	1.03848	0.879473	0.905357
3	1.55848	1.25988	1.20569	1.13473	1.10429	1.10762	1.03921	1.00032	1.04461	0.880562	0.823738	0.891014	1.3396	1.16872	1.21009	1.13881	1.17522	1.20258	1.12803	1.07253	1.03317	0.916683	1.03657	1.04408
3	1.33643	1.21636	1.05363	1.00768	1.05404	1.01011	1.01102	0.944601	0.822982	0.899524	0.829494	0.689052	1.14584	0.977255	0.917525	0.943428	0.994463	1.00012	0.947288	0.943283	0.852214	0.79874	0.76872	1.00769
3	1.35699	1.26437	1.17374	1.03905	0.973471	1.00864	0.888594	0.958292	0.862653	0.789545	0.829204	0.848164	1.44131	1.29567	1.20986	1.29315	1.15255	1.26252	1.05228	1.07834	0.99049	0.922872	0.930212	1.06212
3	1.24684	1.0795	1.03192	1.03825	1.00398	0.9402	0.82799	0.908439	0.897463	0.88608	0.888216	0.892434	0.948748	1.00403	1.04669	1.01267	0.998166	0.995309	0.904533	0.96307	0.921118	0.954446	0.977826	1.11766
3	1.39142	1.18703	1.10185	1.01517	1.06899	1.0379	1.01236	0.941932	0.858392	1.00465	0.860221	0.994427	1.34083	1.23907	1.16867	1.21174	1.11203	1.09324	1.07673	1.04297	1.05773	0.989302	1.10622	1.0258
