# Supplementary material for: A role for the cortex in sleep-wake regulation
Source: Nat Neurosci. Author manuscript; Available in PMC 2021 Dec 19. (PMC7612118; doi:10.1038/s41593-021-00894-6)
Supplement: EMS140496_SD_ED-10 [file EMS140496-supplement-EMS140496_SD_ED_10.xlsx]

## Sheet: ExtDataFig_10a
Genotype	Wake_time_LD	Wake_time_DD
3	10.5222	7.61667
1	11.3389	10.9889
1	8.06111	7.72222
3	11.7833	10.3222
1	8.1	7.22222
3	10.5778	10.2444
1	10.2889	9.76111
1	7.97778	8.69444
3	12.6389	11.6444
3	11.2833	11.6778
3	12.8556	14.1333
1	9.65	8.53333
3	11.9444	13.3556
3	13.1222	13.0833
3	12.0111	11.6444
3	11.15	11.4722
1	8.25	7.60556

## Sheet: ExtDataFig_10b
Genotype	LD_1	LD_3	LD_5	LD_7	LD_9	LD_11	LD_13	LD_15	LD_17	LD_19	LD_21	LD_23	DD_1	DD_3	DD_5	DD_7	DD_9	DD_11	DD_13	DD_15	DD_17	DD_19	DD_21	DD_23
3	61	45	13.3333	11.3333	19.3333	31.3333	103.333	74.3333	69	42.3333	64	77.6667	42.3333	24.3333	14.6667	3.66667	18	18	64.3333	46.3333	42.3333	40.3333	54	81.6667
1	53	31.3333	19	27	31.6667	46.6667	91.6667	92.6667	81.3333	64	68	87.3333	44.6667	23.3333	30.6667	19.6667	28.3333	49	82.3333	89.6667	77.6667	54.6667	76.6667	103.667
1	30.6667	10	27.3333	11	24	27.6667	73.3333	72.6667	60.3333	40.6667	60	58.3333	21.6667	10.6667	25.3333	4.33333	15.6667	33.3333	68.6667	55.3333	52.6667	55	31.6667	85
3	62	15.6667	13.3333	20.6667	22.3333	22.3333	103	106	85.6667	56.3333	85.6667	112.667	32.6667	29	20	12.6667	19	39.6667	80.6667	65.3333	80	61	71.6667	97.3333
1	23.3333	19.6667	8	13.6667	12.6667	21.6667	63.3333	79.3333	59.6667	44.3333	60	69	30.6667	15.3333	6.66667	25.3333	21	19	49	66.3333	58	24	41.3333	63.3333
3	43	21	7.66667	10.6667	15.3333	60.3333	95.6667	94.6667	80	66	79	49	41.6667	16.6667	20.3333	6.66667	18.3333	30.6667	102.333	81	69	75.3333	100.667	81.6667
1	29.6667	18.3333	11.6667	8.33333	19.6667	86.3333	119.333	107.667	75.3333	35.3333	67.3333	42.3333	52.3333	32	12.6667	9	21.3333	54	97	100.667	64.3333	42.6667	27.3333	42
1	27	14.3333	10.3333	8.33333	5.33333	78.3333	89	73.6667	52	16.3333	27.6667	79.6667	59.6667	21.3333	10	6.33333	6.66667	39	98.3333	75	53.6667	33.3333	34.3333	70
3	65.3333	3.33333	22.6667	3	23.3333	59.6667	108.333	93.6667	83	64.6667	109	104	35.3333	50.6667	3.66667	27.3333	7.33333	35.3333	109.667	83.3333	83.6667	77.3333	74.3333	103
3	39	21.3333	9.33333	19.6667	23.6667	62.3333	96.6667	106.667	64.3333	67.3333	100.333	61.3333	53.6667	31.6667	15.6667	19.6667	20.3333	33.3333	111.667	93.6667	91.3333	74.6667	96	66.3333
3	34	19.3333	25.6667	20.6667	28.6667	89.3333	117.333	111	90.6667	74.6667	97.6667	66	53	37.6667	38.6667	21	33.6667	73.6667	117	113.333	104.667	81.3333	91.6667	72.6667
1	16	5.66667	8	15.3333	16.3333	74.3333	112.333	73	54.6667	45.6667	95.6667	30.3333	28.3333	11	21	10.3333	5	41.3333	77	105	83.6667	30.3333	42.6667	48
3	20.6667	15.6667	3	7.33333	1	64.3333	114	113.333	99.3333	89.6667	114.667	65.3333	60.3333	41.3333	28	11	16.6667	33.3333	112.333	116	116	43.6667	104.667	103
3	50.3333	21.3333	21.6667	26.3333	24.6667	91.6667	118	115	69.6667	78	90.3333	77.3333	73.3333	34.6667	25.3333	26.3333	17.6667	63	117	105.333	80.6667	60.3333	77.6667	84.3333
3	41	22.3333	23.6667	25.3333	47.6667	69	97.3333	80.6667	77	102.333	81	53	49	35.3333	22.3333	22	26.3333	43	83.3333	87.3333	82.6667	83	86	75
3	23.6667	9	15.3333	8.33333	16	87.3333	119.667	88.6667	50.6667	60	98.3333	69	58	16.3333	22.3333	12.3333	10.3333	57	104	78	75.6667	70	81.6667	115.667
1	16.3333	11.3333	11	22	12.3333	65	63.3333	77.6667	49.3333	48.6667	66	24.6667	19	15.3333	17.6667	27	9	24	64.6667	68	64.3333	45.3333	64.3333	41.6667
