# Supplementary material for: A role for the cortex in sleep-wake regulation
Source: Nat Neurosci. Author manuscript; Available in PMC 2021 Dec 19. (PMC7612118; doi:10.1038/s41593-021-00894-6)
Supplement: EMS140496_Sup_data-3 [file EMS140496-supplement-EMS140496_Sup_data_3.xlsx]

## Sheet: SupplFig_4a
Genotype	EffectiveWakeDuration
1	399.8
1	352.867
1	357.933
1	381.6
1	351.733
1	360
3	411.333
3	372.6
3	479.4
3	395.333
3	382.667
3	416.267
3	330.533
3	405.733
3	537.333

## Sheet: SupplFig_4b
Genotype	relative_24h_sleep_postSD_ZT6_12
1	0.61639
1	0.68688
1	0.494143
1	0.710021
3	0.578869
3	0.503719
3	0.607239
3	0.523077
3	0.484227
3	0.569705
3	0.465616
3	0.515313
