# Supplementary material for: A role for the cortex in sleep-wake regulation
Source: Nat Neurosci. Author manuscript; Available in PMC 2021 Dec 19. (PMC7612118; doi:10.1038/s41593-021-00894-6)
Supplement: EMS140496_Sup_data-1 [file EMS140496-supplement-EMS140496_Sup_data_1.xlsx]

## Sheet: SupplFig_2b
Genotype	L23	L5
1	18.2884	20.0833
1	11.3437	10.8144
1	2.51844	14.5494
1	5.98514	34.9563
1	22.226	18.9213
3	49.5184	16.0047
3	12.8767	10.1025
3	18.359	24.7089
3	16.1419	37.3897
3	22.479	17.9565

## Sheet: SupplFig_2c
Genotype	L5_LAT1	L5_LAT2	L5_LAT3	L5_LAT4	L5_LAT5	L5_LAT6	L5_LAT7	L5_LAT8	L5_LAT9	L5_LAT10	L5_LAT11	L5_LAT12	L5_LAT13	L5_LAT14	L5_LAT15	L5_LAT16	L5_LAT17	L5_LAT18	L5_LAT19	L5_LAT20
1	15.9	15.7895	21.6667	16.7037	16.4732	15.5089	14.7397	11.7195	11.7135	9.53593	9.26531	8.10938	7.85174	7.6553	6.42708	5.81078	5.67942	5.17015	5.37279	5.37194
1	32.294	21.7051	15.4175	12.941	10.4242	8.41655	8.4646	8.03607	5.33537	4.63393	4.71154	5.41935	1.92857	1.6	17.1667	1			1
1	18.2679	19.0594	12.7077	12.1651	12.4458	9.66358	9.18583	9.01318	8.71981	7.86619	7.16311	6.47246	7.04667	6.73224	6.29238	5.84167	4.9734	5.57287	4.92795	5.18333
1	13.875	13	11.2857	9.68421	5.97143	9.90909	10.5	7.90909	5.77358	9.30488	11.1413	6.3	7.45775	5.54167	7.78824	5.83152	5.73934	5.38119	5.34855	5.86207
1	38.0947	30.7054	20.7202	15.9668	13.0714	15.0379	11.7298	11.0443	10.2757	9.18325	9.30229	9.12239	8.14619	8.06287	8.14493	7.72082	7.26455	6.42042	6.94007	6.61567
3	80.3421	63.6667	63.3043	39.7931	47.9579	39.504	46.5732	32.7377	27.451	26.2466	22.7797	24.8832	21.2682	24.804	20.6473	18.539	19.513	19.1268	18.6453	18.6724
3	52.6096	40.6538	30.7576	24.2194	23.6291	18.6175	19.0363	15.2786	14.5383	13.8112	14.4297	10.7795	11.4143	11.1857	11.9844	9.10213	10.332	8.21287	9.05729	10.8981
3	13.0741	14.6933	14.7468	13.9505	7.93182	9.78151	8.57692	9.84091	8.14754	7.815	7.44105	7.139	7.56596	7.57993	6.39483	6.93116	6.24746	6.96178	6.61238	6.81911
3	16.1	10.1714	5.92157	6.25316	6.53571	4.38158	4.3038	4.4086	3.76344	4.55769	5.1037	4.592	4.37037	5.35099	5.50625	5.09605	4.44444	4.34615	4.18443	4.21667
3	24.95	22.8088	15.6702	14.5882	12.6893	13.5447	12.3913	10.4267	10.9929	8.91649	8.22433	9.37452	8.61089	7.32094	6.72849	6.66316	6.02921	6.49539	5.58031	6.40762
